# Supplementary material for: Species Diversity and Resource Status of Macrofungi in Beijing: Insights from Natural and Urban Habitats
Source: J Fungi (Basel). 2025 Aug 21;11(8):607. doi: 10.3390/jof11080607 (PMC12387404; doi:10.3390/jof11080607)
Supplement: Supplementary file 1 [file jof-11-00607-s001.zip]

Archive with 1 entries (1 files):
- Table S1 Checklist of Macrofungi in Beijing_v2.xlsx
