# Supplementary material for: Species Diversity and Resource Status of Macrofungi in Beijing: Insights from Natural and Urban Habitats
Source: J Fungi (Basel). 2025 Aug 21;11(8):607. doi: 10.3390/jof11080607 (PMC12387404; doi:10.3390/jof11080607)
Supplement: Supplementary file 1 [file jof-11-00607-s001.zip › Table S1 Checklist of Macrofungi in Beijing_v2.xlsx]

## Sheet: Sheet1
Table S1: Checklist of Macrofungi in Beijing
Notes: DD: Data deficient; LC: Least concern; NE: Not evaluated; NT: Near threatened; E: Edible; M: Medicinal; P: Poisonous.
No.	Phylum	Class	Order	Family	Genus	Species	Authors	RedList of China's Biodiversity	Economic Values
1	Basidiomycota	Agaricomycetes	Polyporales	Podoscyphaceae	Abortiporus	Abortiporus biennis	(Bull.) Singer	LC	M
2	Basidiomycota	Agaricomycetes	Agaricales	Agaricaceae	Agaricus	Agaricus alboumbonatus	R.L. Zhao & B. Cao	NE
3	Basidiomycota	Agaricomycetes	Agaricales	Agaricaceae	Agaricus	Agaricus aridicola	Geml, Geiser & Royse ex Mateos, J. Morales, J.A. Muñoz, Rey & C. Tovar	NE
4	Basidiomycota	Agaricomycetes	Agaricales	Agaricaceae	Agaricus	Agaricus augustus	Fr.	LC	E
5	Basidiomycota	Agaricomycetes	Agaricales	Agaricaceae	Agaricus	Agaricus beijingensis	R.L. Zhao, Z.L. Ling & J.L. Zhou	NE
6	Basidiomycota	Agaricomycetes	Agaricales	Agaricaceae	Agaricus	Agaricus bisporus	(J.E. Lange) Imbach	DD	E, M
7	Basidiomycota	Agaricomycetes	Agaricales	Agaricaceae	Agaricus	Agaricus bitorquis	(Quél.) Sacc.	LC	E, M
8	Basidiomycota	Agaricomycetes	Agaricales	Agaricaceae	Agaricus	Agaricus bresadolanus	Bohus	LC	E, M
9	Basidiomycota	Agaricomycetes	Agaricales	Agaricaceae	Agaricus	Agaricus campestris	L.	LC	E, M
10	Basidiomycota	Agaricomycetes	Agaricales	Agaricaceae	Agaricus	Agaricus deardorffensis	Kerrigan	NE
11	Basidiomycota	Agaricomycetes	Agaricales	Agaricaceae	Agaricus	Agaricus dilutibrunneus	R.L. Zhao	NE
12	Basidiomycota	Agaricomycetes	Agaricales	Agaricaceae	Agaricus	Agaricus iranicus	Mahdizadeh, Safaie, Goltapeh, L.A. Parra & Callac	NE
13	Basidiomycota	Agaricomycetes	Agaricales	Agaricaceae	Agaricus	Agaricus jacobi	L.A. Parra, A. Caball. & Callac	NE
14	Basidiomycota	Agaricomycetes	Agaricales	Agaricaceae	Agaricus	Agaricus latiumbonatus	S. Hussain	NE
15	Basidiomycota	Agaricomycetes	Agaricales	Agaricaceae	Agaricus	Agaricus litoralis	(Wakef. & A. Pearson) Pilát	LC	E
16	Basidiomycota	Agaricomycetes	Agaricales	Agaricaceae	Agaricus	Agaricus luteopileus	R.L. Zhao & B. Cao	NE
17	Basidiomycota	Agaricomycetes	Agaricales	Agaricaceae	Agaricus	Agaricus macrocarpus	F.H. Møller	DD
18	Basidiomycota	Agaricomycetes	Agaricales	Agaricaceae	Agaricus	Agaricus malangelus	Kerrigan	NE
19	Basidiomycota	Agaricomycetes	Agaricales	Agaricaceae	Agaricus	Agaricus menieri	Bon	NE
20	Basidiomycota	Agaricomycetes	Agaricales	Agaricaceae	Agaricus	Agaricus microviolaceus	M.Q. He & R.L. Zhao	NE
21	Basidiomycota	Agaricomycetes	Agaricales	Agaricaceae	Agaricus	Agaricus moelleri	Wasser	LC	P
22	Basidiomycota	Agaricomycetes	Agaricales	Agaricaceae	Agaricus	Agaricus parvibrunneus	M.Q. He, K.D. Hyde & R.L. Zhao	NE
23	Basidiomycota	Agaricomycetes	Agaricales	Agaricaceae	Agaricus	Agaricus phaeolepidotus	F.H. Møller	DD
24	Basidiomycota	Agaricomycetes	Agaricales	Agaricaceae	Agaricus	Agaricus pseudopratensis	(Bohus) Wasser	DD
25	Basidiomycota	Agaricomycetes	Agaricales	Agaricaceae	Agaricus	Agaricus sinoplacomyces	P. Callac & R.L. Zhao	NE
26	Basidiomycota	Agaricomycetes	Agaricales	Agaricaceae	Agaricus	Agaricus subrufescens	Peck	DD	E, M
27	Basidiomycota	Agaricomycetes	Agaricales	Agaricaceae	Agaricus	Agaricus sylvaticus	Schaeff.	LC	E, M
28	Basidiomycota	Agaricomycetes	Agaricales	Agaricaceae	Agaricus	Agaricus tephrolepidus	L.A. Parra, C. Billette, Angelini, G. Mata & Callac	NE
29	Basidiomycota	Agaricomycetes	Agaricales	Agaricaceae	Agaricus	Agaricus thiersii	Kerrigan & Vellinga	NE
30	Basidiomycota	Agaricomycetes	Agaricales	Agaricaceae	Agaricus	Agaricus tibetensis	J.L. Zhou & R.L. Zhao	NE
31	Basidiomycota	Agaricomycetes	Agaricales	Agaricaceae	Agaricus	Agaricus xanthodermus	Genev.	LC	M, P
32	Basidiomycota	Agaricomycetes	Agaricales	Strophariaceae	Agrocybe	Agrocybe arvalis	(Fr.) Singer	LC
33	Basidiomycota	Agaricomycetes	Agaricales	Strophariaceae	Agrocybe	Agrocybe dura	(Bolton) Singer	LC	E, M
34	Basidiomycota	Agaricomycetes	Agaricales	Strophariaceae	Agrocybe	Agrocybe pediades	(Fr.) Fayod	LC	E, M
35	Basidiomycota	Agaricomycetes	Agaricales	Strophariaceae	Agrocybe	Agrocybe praecox	(Pers.) Fayod	LC	E, M
36	Basidiomycota	Agaricomycetes	Agaricales	Strophariaceae	Agrocybe	Agrocybe rivulosa	Nauta	NE
37	Basidiomycota	Agaricomycetes	Agaricales	Strophariaceae	Agrocybe	Agrocybe vervacti	(Fr.) Singer	DD
38	Ascomycota	Pezizomycetes	Pezizales	Pyronemataceae	Aleuria	Aleuria aurantia	(Pers.) Fuckel	LC
39	Basidiomycota	Agaricomycetes	Russulales	Stereaceae	Aleurodiscus	Aleurodiscus cerussatus	(Bres.) Höhn. & Litsch.	NE
40	Basidiomycota	Agaricomycetes	Russulales	Stereaceae	Aleurodiscus	Aleurodiscus dextrinoideocerussatus	Manjón, M.N. Blanco & G. Moreno	NE
41	Basidiomycota	Agaricomycetes	Hymenochaetales	Schizoporaceae	Hyphodontia	Alutaceodontia alutacea	(Fr.) Hjortstam & Ryvarden	DD
42	Basidiomycota	Agaricomycetes	Agaricales	Amanitaceae	Amanita	Amanita aurora	Härkönen & Niemelä	NE
43	Basidiomycota	Agaricomycetes	Agaricales	Amanitaceae	Amanita	Amanita caesareoides	Lj.N. Vassiljeva	LC	E
44	Basidiomycota	Agaricomycetes	Agaricales	Amanitaceae	Amanita	Amanita ceciliae	(Berk. & Broome) Bas	LC
45	Basidiomycota	Agaricomycetes	Agaricales	Amanitaceae	Amanita	Amanita crocea	(Quél.) Singer	DD
46	Basidiomycota	Agaricomycetes	Agaricales	Amanitaceae	Amanita	Amanita fense	M. Mu & L.P. Tang	NE
47	Basidiomycota	Agaricomycetes	Agaricales	Amanitaceae	Amanita	Amanita franchetii	(Boud.) Fayod	DD
48	Basidiomycota	Agaricomycetes	Agaricales	Amanitaceae	Amanita	Amanita fulvoides	Neville & Poumarat	NE
49	Basidiomycota	Agaricomycetes	Agaricales	Amanitaceae	Amanita	Amanita incarnatifolia	Zhu L. Yang	DD	P
50	Basidiomycota	Agaricomycetes	Agaricales	Amanitaceae	Amanita	Amanita magniverrucata	Thiers & Ammirati	NE
51	Basidiomycota	Agaricomycetes	Agaricales	Amanitaceae	Amanita	Amanita manginiana	Har. & Pat.	LC	P
52	Basidiomycota	Agaricomycetes	Agaricales	Amanitaceae	Amanita	Amanita morrisii	Peck	NE
53	Basidiomycota	Agaricomycetes	Agaricales	Amanitaceae	Amanita	Amanita oberwinkleriana	Zhu L. Yang & Yoshim. Doi	LC	P
54	Basidiomycota	Agaricomycetes	Agaricales	Amanitaceae	Amanita	Amanita ovalispora	Boedijn	LC
55	Basidiomycota	Agaricomycetes	Agaricales	Amanitaceae	Amanita	Amanita pallidorosea	P. Zhang & Zhu L. Yang	DD	M, P
56	Basidiomycota	Agaricomycetes	Agaricales	Amanitaceae	Amanita	Amanita phalloides	(Vaill. ex Fr.) Link	DD
57	Basidiomycota	Agaricomycetes	Agaricales	Amanitaceae	Amanita	Amanita rhacopus	Y. Lamoureux	NE
58	Basidiomycota	Agaricomycetes	Agaricales	Amanitaceae	Amanita	Amanita rubescens	Pers.	LC
59	Basidiomycota	Agaricomycetes	Agaricales	Amanitaceae	Amanita	Amanita simulans	Contu	NE
60	Basidiomycota	Agaricomycetes	Agaricales	Amanitaceae	Amanita	Amanita subjunquillea	S. Imai	LC	P
61	Basidiomycota	Agaricomycetes	Agaricales	Amanitaceae	Amanita	Amanita vaginata	(Bull.) Lam.	LC	E
62	Basidiomycota	Agaricomycetes	Polyporales	Postiaceae	Amaropostia	Amaropostia stiptica	(Pers.) B.K. Cui, L.L. Shen & Y.C. Dai	NE
63	Basidiomycota	Agaricomycetes	Russulales	Bondarzewiaceae	Amylosporus	Amylosporus rubellus	(Y.C. Dai) Y.C. Dai, Jia J. Chen & B.K. Cui	DD
64	Basidiomycota	Agaricomycetes	Russulales	Bondarzewiaceae	Amylosporus	Amylosporus succulentus	Jia J. Chen & L.L. Shen	NE
65	Basidiomycota	Agaricomycetes	Polyporales	Fomitopsidaceae	Antrodia	Antrodia albida	(Fr.) Donk	LC
66	Basidiomycota	Agaricomycetes	Polyporales	Fomitopsidaceae	Antrodia	Antrodia tanakae	(Murrill) Spirin & Miettinen	NE	M
67	Basidiomycota	Agaricomycetes	Agaricales	Lycoperdaceae	Lycoperdon	Apioperdon pyriforme	(Schaeff.) Vizzini	NE
68	Basidiomycota	Agaricomycetes	Agaricales	Physalacriaceae	Armillaria	Armillaria borealis	Marxm. & Korhonen	LC	E, M
69	Basidiomycota	Agaricomycetes	Agaricales	Physalacriaceae	Armillaria	Armillaria cepistipes	Velen.	DD
70	Basidiomycota	Agaricomycetes	Agaricales	Physalacriaceae	Armillaria	Armillaria gallica	Marxm. & Romagn.	DD	E, M
71	Basidiomycota	Agaricomycetes	Agaricales	Physalacriaceae	Armillaria	Armillaria mellea	(Vahl) P. Kumm.	DD	E, M
72	Basidiomycota	Agaricomycetes	Agaricales	Physalacriaceae	Armillaria	Armillaria sinapina	Bérubé & Dessur.	DD	E, M
73	Basidiomycota	Agaricomycetes	Russulales	Auriscalpiaceae	Artomyces	Artomyces pyxidatus	(Pers.) Jülich	NT	E
74	Ascomycota	Leotiomycetes	Helotiales	Helotiaceae	Ascocoryne	Ascocoryne cylichnium	(Tul.) Korf	LC
75	Basidiomycota	Agaricomycetes	Phallales	Phallaceae	Aseroe	Aseroe coccinea	Imazeki & Yoshimi ex Kasuya	DD
76	Basidiomycota	Agaricomycetes	Russulales	Peniophoraceae	Asterostroma	Asterostroma muscicola	(Berk. & M.A. Curtis) Massee	DD
77	Basidiomycota	Agaricomycetes	Boletales	Diplocystidiaceae	Astraeus	Astraeus hygrometricus	(Pers.) Morgan	LC	M
78	Basidiomycota	Agaricomycetes	Boletales	Boletaceae	Aureoboletus	Aureoboletus zangii	X.F. Shi & P.G. Liu	DD
79	Basidiomycota	Agaricomycetes	Auriculariales	Auriculariaceae	Auricularia	Auricularia cornea	Ehrenb.	LC	E, M
80	Basidiomycota	Agaricomycetes	Auriculariales	Auriculariaceae	Auricularia	Auricularia heimuer	F. Wu, B.K. Cui & Y.C. Dai	LC	E, M
81	Basidiomycota	Agaricomycetes	Auriculariales	Auriculariaceae	Auricularia	Auricularia nigricans	(Sw.) Birkebak, Looney & Sánchez-García	LC
82	Basidiomycota	Agaricomycetes	Auriculariales	Auriculariaceae	Auricularia	Auricularia villosula	Malysheva	NE	E
83	Basidiomycota	Agaricomycetes	Russulales	Peniophoraceae	Baltazaria	Baltazaria galactina	(Fr.) Leal-Dutra, Dentinger & G.W. Griff.	NE
84	Basidiomycota	Agaricomycetes	Polyporales	Phanerochaetaceae	Bjerkandera	Bjerkandera adusta	(Willd.) P. Karst.	LC	M
85	Basidiomycota	Agaricomycetes	Polyporales	Phanerochaetaceae	Bjerkandera	Bjerkandera fumosa	(Pers.) P. Karst.	LC	M
86	Basidiomycota	Agaricomycetes	Boletales	Boletaceae	Boletus	Boletus carminiporus	Bessette, Both & Dunaway	NE
87	Basidiomycota	Agaricomycetes	Boletales	Boletaceae	Boletus	Boletus reticulatus	Schaeff.	DD
88	Basidiomycota	Agaricomycetes	Boletales	Boletaceae	Boletus	Boletus subfraternus	Coker & Beers	NE
89	Basidiomycota	Agaricomycetes	Agaricales	Pseudoclitocybaceae	Bonomyces	Bonomyces arnoldii	(Boud.) P.-A. Moreau, Vizzini & P. Alvarado	NE
90	Basidiomycota	Agaricomycetes	Agaricales	Lycoperdaceae	Bovista	Bovista aestivalis	(Bonord.) Demoulin	NE	E
91	Basidiomycota	Agaricomycetes	Agaricales	Lycoperdaceae	Bovista	Bovista capensis	(Fr.) J.C. Coetzee & A.E. van Wyk	NE
92	Basidiomycota	Agaricomycetes	Agaricales	Lycoperdaceae	Bovista	Bovista nigrescens	Pers.	LC	M
93	Basidiomycota	Agaricomycetes	Agaricales	Lycoperdaceae	Bovistella	Bovistella utriformis	(Bull.) Demoulin & Rebriev	LC
94	Basidiomycota	Agaricomycetes	Boletales	Boletaceae	Butyriboletus	Butyriboletus peckii	(Frost) Kuan Zhao & Zhu L. Yang	DD
95	Basidiomycota	Agaricomycetes	Boletales	Boletaceae	Butyriboletus	Butyriboletus subregius	Yang Wang, Bo Zhang & Yu Li	NE
96	Basidiomycota	Agaricomycetes	Polyporales	Irpicaceae	Byssomerulius	Byssomerulius corium	(Pers.) Parmasto	LC
97	Basidiomycota	Agaricomycetes	Agaricales	Lyophyllaceae	Calocybe	Calocybe aurantiaca	X.D. Yu & Jia J. Li	NE
98	Basidiomycota	Agaricomycetes	Agaricales	Lyophyllaceae	Calocybe	Calocybe badiofloccosa	J.Z. Xu & Yu Li	NE
99	Basidiomycota	Agaricomycetes	Agaricales	Lyophyllaceae	Calocybe	Calocybe convexa	X.D. Yu & Jia J. Li	NE
100	Basidiomycota	Agaricomycetes	Agaricales	Lyophyllaceae	Calocybe	Calocybe cyanella	Singer ex Redhead & Singer	NE
101	Basidiomycota	Agaricomycetes	Agaricales	Lyophyllaceae	Calocybe	Calocybe decolorata	X.D. Yu & Jia J. Li	NE
102	Basidiomycota	Agaricomycetes	Agaricales	Lyophyllaceae	Calocybe	Calocybe erminea	J.Z. Xu & Yu Li	NE
103	Basidiomycota	Agaricomycetes	Agaricales	Lyophyllaceae	Calocybe	Calocybe fulvipes	J.Z. Xu & Yu Li	NE
104	Basidiomycota	Agaricomycetes	Agaricales	Lyophyllaceae	Calocybe	Calocybe gambosa	(Fr.) Donk	LC	E, M
105	Basidiomycota	Agaricomycetes	Agaricales	Lyophyllaceae	Calocybe	Calocybe gangraenosa	(Fr.) V. Hofst., Moncalvo, Redhead & Vilgalys	LC
106	Basidiomycota	Agaricomycetes	Agaricales	Lyophyllaceae	Calocybe	Calocybe hebelomoides	(Ew. Gerhardt) Læssøe & J.H. Petersen	NE
107	Basidiomycota	Agaricomycetes	Agaricales	Lyophyllaceae	Calocybe	Calocybe indica	Purkay. & A. Chandra	NE
108	Basidiomycota	Agaricomycetes	Agaricales	Lyophyllaceae	Calocybe	Calocybe ionides	(Bull.) Donk	NE	E
109	Basidiomycota	Agaricomycetes	Agaricales	Lyophyllaceae	Calocybe	Calocybe obscurissima	(A. Pearson) M.M. Moser	NE
110	Basidiomycota	Agaricomycetes	Agaricales	Lyophyllaceae	Calocybe	Calocybe ochracea	(R. Haller Aar.) Bon	DD
111	Basidiomycota	Agaricomycetes	Agaricales	Lycoperdaceae	Calvatia	Calvatia craniiformis	(Schwein.) Fr. ex De Toni	DD	E, M
112	Basidiomycota	Agaricomycetes	Agaricales	Lycoperdaceae	Calvatia	Calvatia gigantea	(Batsch) Lloyd	LC	E, M
113	Basidiomycota	Agaricomycetes	Agaricales	Lycoperdaceae	Calvatia	Calvatia subbooniana	R.L. Zhao & J.Xin Li	NE
114	Basidiomycota	Agaricomycetes	Agaricales	Psathyrellaceae	Candolleomyces	Candolleomyces aberdarensis	(A. Melzer, Kimani & R. Ullrich) D. Wächt. & A. Melzer	NE
115	Basidiomycota	Agaricomycetes	Agaricales	Psathyrellaceae	Candolleomyces	Candolleomyces bivelatus	(Contu) D. Wächt. & A. Melzer	NE
116	Basidiomycota	Agaricomycetes	Agaricales	Psathyrellaceae	Candolleomyces	Candolleomyces cacao	(Desjardin & B.A. Perry) D. Wächt. & A. Melzer	NE
117	Basidiomycota	Agaricomycetes	Agaricales	Psathyrellaceae	Candolleomyces	Candolleomyces candolleanus	(Fr.) D. Wächt. & A. Melzer	NE
118	Basidiomycota	Agaricomycetes	Agaricales	Psathyrellaceae	Candolleomyces	Candolleomyces incanus	C.L. Hou & Hao Zhou	NE
119	Basidiomycota	Agaricomycetes	Agaricales	Psathyrellaceae	Candolleomyces	Candolleomyces leucotephrus	(Berk. & Broome) D. Wächt. & A. Melzer	NE
	Basidiomycota	Agaricomycetes	Agaricales	Psathyrellaceae	Candolleomyces	Candolleomyces luridus	R.L. Zhao, B. Cao & X.X. Han	NE
121	Basidiomycota	Agaricomycetes	Agaricales	Psathyrellaceae	Candolleomyces	Candolleomyces singeri	(A.H. Sm.) D. Wächt. & A. Melzer	NE
122	Basidiomycota	Agaricomycetes	Agaricales	Psathyrellaceae	Candolleomyces	Candolleomyces subcandolleanus	C.L. Hou & Hao Zhou	NE
123	Basidiomycota	Agaricomycetes	Agaricales	Psathyrellaceae	Candolleomyces	Candolleomyces subsingeri	(T. Bau & J.Q. Yan) D. Wächt. & A. Melzer	NE
124	Basidiomycota	Agaricomycetes	Agaricales	Psathyrellaceae	Candolleomyces	Candolleomyces sulcatotuberculosus	(J. Favre) D. Wächt. & A. Melzer	NE
125	Basidiomycota	Agaricomycetes	Cantharellales	Hydnaceae	Cantharellus	Cantharellus appalachiensis	R.H. Petersen	DD
126	Basidiomycota	Agaricomycetes	Cantharellales	Hydnaceae	Cantharellus	Cantharellus pallens	Pilát	NE
127	Basidiomycota	Agaricomycetes	Cantharellales	Hydnaceae	Cantharellus	Cantharellus roseocanus	(Redhead, Norvell & Danell) Redhead, Norvell & Moncalvo	NE
128	Basidiomycota	Agaricomycetes	Polyporales	Polyporaceae	Cerioporus	Cerioporus varius	(Pers.) Zmitr. & Kovalenko	LC
129	Basidiomycota	Agaricomycetes	Polyporales	Irpicaceae	Ceriporia	Ceriporia purpurea	(Fr.) Donk	DD
130	Basidiomycota	Agaricomycetes	Polyporales	Irpicaceae	Ceriporia	Ceriporia xylostromatoides	(Berk.) Ryvarden	LC
131	Basidiomycota	Agaricomycetes	Polyporales	Cerrenaceae	Cerrena	Cerrena unicolor	(Bull.) Murrill	LC	M
132	Basidiomycota	Agaricomycetes	Agaricales	Agaricaceae	Chamaemyces	Chamaemyces fracidus	(Fr.) Donk	DD
133	Ascomycota	Leotiomycetes	Helotiales	Chlorociboriaceae	Chlorociboria	Chlorociboria aeruginascens	(Nyl.) Kanouse	LC
134	Basidiomycota	Agaricomycetes	Agaricales	Agaricaceae	Chlorophyllum	Chlorophyllum sphaerosporum	Z.W. Ge & Zhu L. Yang	DD
135	Basidiomycota	Agaricomycetes	Boletales	Gomphidiaceae	Chroogomphus	Chroogomphus rutilus	(Schaeff.) O.K. Mill.	LC	E, M
136	Basidiomycota	Agaricomycetes	Phallales	Clathraceae	Clathrus	Clathrus ruber	P. Micheli ex Pers.	LC	P
137	Basidiomycota	Agaricomycetes	Agaricales	Clavariaceae	Clavaria	Clavaria flavipes	Pers.	LC
138	Basidiomycota	Agaricomycetes	Cantharellales	Hydnaceae	Clavulina	Clavulina cinerea	(Bull.) J. Schröt.	LC	E
139	Basidiomycota	Agaricomycetes	Cantharellales	Hydnaceae	Clavulina	Clavulina coralloides	(L.) J. Schröt.	LC	E
140	Basidiomycota	Agaricomycetes	Cantharellales	Hydnaceae	Clavulina	Clavulina pallida	Yue Gao, Hao Zhou & C.L. Hou	NE
141	Basidiomycota	Agaricomycetes	Cantharellales	Hydnaceae	Clavulina	Clavulina rugosa	(Bull.) J. Schröt.	LC	E
142	Basidiomycota	Agaricomycetes	Agaricales	Clavariaceae	Clavulinopsis	Clavulinopsis laeticolor	(Berk. & M.A. Curtis) R.H. Petersen	DD
143	Basidiomycota	Agaricomycetes	Agaricales	Clitocybaceae	Clitocybe	Clitocybe dealbata	(Sowerby) P. Kumm.	LC	P
144	Basidiomycota	Agaricomycetes	Agaricales	Clitocybaceae	Clitocybe	Clitocybe fragrans	(With.) P. Kumm.	LC
145	Basidiomycota	Agaricomycetes	Agaricales	Clitocybaceae	Clitocybe	Clitocybe lamoureae	Armada, Bellanger, Bidaud & P.-A. Moreau	NE
146	Basidiomycota	Agaricomycetes	Agaricales	Clitocybaceae	Clitocybe	Clitocybe lohjaensis	Harmaja	NE
147	Basidiomycota	Agaricomycetes	Agaricales	Clitocybaceae	Clitocybe	Clitocybe phaeophthalma	(Pers.) Kuyper	NE
148	Basidiomycota	Agaricomycetes	Agaricales	Clitocybaceae	Clitocybe	Clitocybe subditopoda	Peck	NE
149	Basidiomycota	Agaricomycetes	Agaricales	Entolomataceae	Clitopilus	Clitopilus cretoalbus	A. Izhar, Zaman, M. Asif, H. Bashir, Niazi & Khalid	NE
150	Basidiomycota	Agaricomycetes	Agaricales	Entolomataceae	Clitopilus	Clitopilus geminus	(Paulet) Noordel. & Co-David	DD
151	Basidiomycota	Agaricomycetes	Agaricales	Entolomataceae	Clitopilus	Clitopilus piperatus	(G. Stev.) Noordel. & Co-David	NE
152	Basidiomycota	Agaricomycetes	Agaricales	Entolomataceae	Clitopilus	Clitopilus piperitus	(G. Stev.) Noordel. & Co-David	NE
153	Basidiomycota	Agaricomycetes	Agaricales	Entolomataceae	Clitopilus	Clitopilus prunulus	(Scop.) P. Kumm.	LC	E
154	Basidiomycota	Agaricomycetes	Agaricales	Clitocybaceae	Collybia	Collybia cirrhata	(Schumach.) Quél.	DD
155	Basidiomycota	Agaricomycetes	Agaricales	Clitocybaceae	Collybia	Collybia cookei	(Bres.) J.D. Arnold	LC
156	Basidiomycota	Agaricomycetes	Agaricales	Clitocybaceae	Collybia	Collybia irina	(Fr.) Z.M. He & Zhu L. Yang	NE
157	Basidiomycota	Agaricomycetes	Agaricales	Clitocybaceae	Collybia	Collybia nuda	(Bull.) Z.M. He & Zhu L. Yang	NE
158	Basidiomycota	Agaricomycetes	Agaricales	Clitocybaceae	Collybia	Collybia odora	(Bull.) Z.M. He & Zhu L. Yang	NE
159	Basidiomycota	Agaricomycetes	Agaricales	Clitocybaceae	Collybia	Collybia phyllophila	(Pers.) Z.M. He & Zhu L. Yang	NE
160	Basidiomycota	Agaricomycetes	Agaricales	Omphalotaceae	Collybiopsis	Collybiopsis biformis	(Peck) R.H. Petersen	NE
161	Basidiomycota	Agaricomycetes	Agaricales	Omphalotaceae	Collybiopsis	Collybiopsis confluens	(Pers.) R.H. Petersen	NE
162	Basidiomycota	Agaricomycetes	Agaricales	Omphalotaceae	Collybiopsis	Collybiopsis dichroa	(Berk. & M.A. Curtis) R.H. Petersen	NE
163	Basidiomycota	Agaricomycetes	Agaricales	Omphalotaceae	Collybiopsis	Collybiopsis gibbosa	(Corner) R.H. Petersen	NE
164	Basidiomycota	Agaricomycetes	Agaricales	Omphalotaceae	Collybiopsis	Collybiopsis indocta	(Corner) R.H. Petersen	NE
165	Basidiomycota	Agaricomycetes	Agaricales	Omphalotaceae	Collybiopsis	Collybiopsis luxurians	(Peck) R.H. Petersen	NE
166	Basidiomycota	Agaricomycetes	Agaricales	Omphalotaceae	Collybiopsis	Collybiopsis menehune	(Desjardin, Halling & Hemmes) R.H. Petersen	NE
167	Basidiomycota	Agaricomycetes	Agaricales	Omphalotaceae	Collybiopsis	Collybiopsis nonnulla	(Corner) R.H. Petersen	NE
168	Basidiomycota	Agaricomycetes	Agaricales	Omphalotaceae	Collybiopsis	Collybiopsis peronata	(Bolton) R.H. Petersen	NE
169	Basidiomycota	Agaricomycetes	Agaricales	Omphalotaceae	Collybiopsis	Collybiopsis polygramma	(Mont.) R.H. Petersen	NE
170	Basidiomycota	Agaricomycetes	Hymenochaetales	Hymenochaetaceae	Coltricia	Coltricia weii	Y.C. Dai	DD
171	Basidiomycota	Agaricomycetes	Boletales	Coniophoraceae	Coniophora	Coniophora arida	(Fr.) P. Karst.	DD
172	Basidiomycota	Agaricomycetes	Boletales	Coniophoraceae	Coniophora	Coniophora beijingensis	Yue Li & S.H. He	NE
173	Basidiomycota	Agaricomycetes	Boletales	Coniophoraceae	Coniophora	Coniophora hanoiensis	Pat.	NE
174	Basidiomycota	Agaricomycetes	Boletales	Coniophoraceae	Coniophora	Coniophora olivacea	(Fr.) P. Karst.	DD
175	Basidiomycota	Agaricomycetes	Boletales	Coniophoraceae	Coniophora	Coniophora puteana	(Schumach.) P. Karst.	LC
176	Basidiomycota	Agaricomycetes	Agaricales	Bolbitiaceae	Conobolbitina	Conobolbitina dasypus	(Romagn.) T. Bau & H.B. Song	NE
177	Basidiomycota	Agaricomycetes	Agaricales	Bolbitiaceae	Conocybe	Conocybe apala	(Fr.) Arnolds	LC	P
178	Basidiomycota	Agaricomycetes	Agaricales	Bolbitiaceae	Conocybe	Conocybe brachypodii	(Velen.) Hauskn. & Svrček	NE
179	Basidiomycota	Agaricomycetes	Agaricales	Bolbitiaceae	Conocybe	Conocybe deliquescens	Hauskn. & Krisai	NE
180	Basidiomycota	Agaricomycetes	Agaricales	Bolbitiaceae	Conocybe	Conocybe fuscimarginata	(Murrill) Singer	NE
181	Basidiomycota	Agaricomycetes	Agaricales	Bolbitiaceae	Conocybe	Conocybe mesospora	Kühner ex Watling	DD
182	Basidiomycota	Agaricomycetes	Agaricales	Bolbitiaceae	Conocybe	Conocybe microspora	(Velen.) Dennis	NE
183	Basidiomycota	Agaricomycetes	Agaricales	Bolbitiaceae	Conocybe	Conocybe praticola	E.F. Malysheva	NE
184	Basidiomycota	Agaricomycetes	Agaricales	Bolbitiaceae	Conocybe	Conocybe semiglobata	Kühner & Watling	DD
185	Basidiomycota	Agaricomycetes	Agaricales	Bolbitiaceae	Conocybe	Conocybe subcrispa	(Murrill) Singer	NE
186	Basidiomycota	Agaricomycetes	Agaricales	Bolbitiaceae	Conocybe	Conocybe utricystidiata	(Enderle & H.-J. Hübner) Somhorst	NE
187	Basidiomycota	Agaricomycetes	Agaricales	Bolbitiaceae	Conocybe	Conocybe vestita	(Fr.) Kühner	NE
188	Basidiomycota	Agaricomycetes	Agaricales	Psathyrellaceae	Coprinellus	Coprinellus disseminatus	(Pers.) J.E. Lange	LC	P
189	Basidiomycota	Agaricomycetes	Agaricales	Psathyrellaceae	Coprinellus	Coprinellus micaceus	(Bull.) Vilgalys, Hopple & Jacq. Johnson	LC	M, P
190	Basidiomycota	Agaricomycetes	Agaricales	Psathyrellaceae	Coprinellus	Coprinellus ovatus	M. Kamran & S. Jabeen	NE
191	Basidiomycota	Agaricomycetes	Agaricales	Psathyrellaceae	Coprinellus	Coprinellus radians	(Desm.) Vilgalys, Hopple & Jacq. Johnson	LC	M
192	Basidiomycota	Agaricomycetes	Agaricales	Psathyrellaceae	Coprinellus	Coprinellus saccharinus	(Romagn.) P. Roux, Guy García & Dumas	NE
193	Basidiomycota	Agaricomycetes	Agaricales	Psathyrellaceae	Coprinellus	Coprinellus xanthothrix	(Romagn.) Vilgalys, Hopple & Jacq. Johnson	DD
194	Basidiomycota	Agaricomycetes	Agaricales	Psathyrellaceae	Coprinopsis	Coprinopsis atramentaria	(Bull.) Redhead, Vilgalys & Moncalvo	LC
195	Basidiomycota	Agaricomycetes	Agaricales	Psathyrellaceae	Coprinopsis	Coprinopsis bellula	(Uljé) P. Roux & Eyssart.	NE
196	Basidiomycota	Agaricomycetes	Agaricales	Psathyrellaceae	Coprinopsis	Coprinopsis friesii	(Quél.) P. Karst.	LC	M
197	Basidiomycota	Agaricomycetes	Agaricales	Psathyrellaceae	Coprinopsis	Coprinopsis fusispora	L. Nagy, Vágvölgyi & Papp	NE
198	Basidiomycota	Agaricomycetes	Agaricales	Psathyrellaceae	Coprinopsis	Coprinopsis jilinensis	G. Rao, H.N. Zhao, B. Zhang & Y. Li	NE
199	Basidiomycota	Agaricomycetes	Agaricales	Psathyrellaceae	Coprinopsis	Coprinopsis lagopus	(Fr.) Redhead, Vilgalys & Moncalvo	LC	M
200	Basidiomycota	Agaricomycetes	Agaricales	Psathyrellaceae	Coprinopsis	Coprinopsis nivea	(Pers.) Redhead, Vilgalys & Moncalvo	LC
201	Basidiomycota	Agaricomycetes	Agaricales	Psathyrellaceae	Coprinopsis	Coprinopsis sclerotiorum	(Horvers & de Cock) Redhead, Vilgalys & Moncalvo	NE
202	Basidiomycota	Agaricomycetes	Agaricales	Psathyrellaceae	Coprinopsis	Coprinopsis stangliana	(Enderle, Bender & Gröger) Redhead, Vilgalys & Moncalvo	NE
203	Basidiomycota	Agaricomycetes	Agaricales	Psathyrellaceae	Coprinopsis	Coprinopsis strossmayeri	(Schulzer) Redhead, Vilgalys & Moncalvo	NE
204	Basidiomycota	Agaricomycetes	Agaricales	Psathyrellaceae	Coprinopsis	Coprinopsis udicola	Örstadius, A. Melzer & E. Larss.	NE
205	Basidiomycota	Agaricomycetes	Agaricales	Agaricaceae	Coprinus	Coprinus comatus	(O.F. Müll.) Pers.	LC
206	Basidiomycota	Agaricomycetes	Agaricales	Agaricaceae	Coprinus	Coprinus fissolanatus	R.F.O. Kemp	NE
207	Ascomycota	Sordariomycetes	Hypocreales	Cordycipitaceae	Cordyceps	Cordyceps tenuipes	(Peck) Kepler, B. Shrestha & Spatafora	NE	E
208	Basidiomycota	Agaricomycetes	Corticiales	Corticiaceae	Corticium	Corticium roseum	Pers.	LC
209	Basidiomycota	Agaricomycetes	Agaricales	Cortinariaceae	Cortinarius	Cortinarius acutus	(Pers.) Fr.	NE
210	Basidiomycota	Agaricomycetes	Agaricales	Cortinariaceae	Cortinarius	Cortinarius albocyaneus	Fr.	NE
211	Basidiomycota	Agaricomycetes	Agaricales	Cortinariaceae	Cortinarius	Cortinarius alboviolaceus	(Pers.) Fr.	DD	E
212	Basidiomycota	Agaricomycetes	Agaricales	Cortinariaceae	Cortinarius	Cortinarius anomalus	(Fr.) Fr.	DD
213	Basidiomycota	Agaricomycetes	Agaricales	Cortinariaceae	Cortinarius	Cortinarius atrocaeruleus	M.M. Moser	NE
214	Basidiomycota	Agaricomycetes	Agaricales	Cortinariaceae	Cortinarius	Cortinarius bivelus	(Fr.) Fr.	DD
215	Basidiomycota	Agaricomycetes	Agaricales	Cortinariaceae	Cortinarius	Cortinarius castaneus	(Bull.) Fr.	DD
217	Basidiomycota	Agaricomycetes	Agaricales	Cortinariaceae	Cortinarius	Cortinarius confirmatus	Rob. Henry	NE
218	Basidiomycota	Agaricomycetes	Agaricales	Cortinariaceae	Cortinarius	Cortinarius cotoneus	Fr.	DD
219	Basidiomycota	Agaricomycetes	Agaricales	Cortinariaceae	Cortinarius	Cortinarius decipiens	(Pers.) Fr.	DD
220	Basidiomycota	Agaricomycetes	Agaricales	Cortinariaceae	Cortinarius	Cortinarius disjungendus	P. Karst.	NE
221	Basidiomycota	Agaricomycetes	Agaricales	Cortinariaceae	Cortinarius	Cortinarius epipurrus	Chevassut & Rob. Henry	NE
222	Basidiomycota	Agaricomycetes	Agaricales	Cortinariaceae	Cortinarius	Cortinarius fulvopaludosus	Kytöv., Niskanen & Liimat.	NE
223	Basidiomycota	Agaricomycetes	Agaricales	Cortinariaceae	Cortinarius	Cortinarius gallurae	D. Antonini, M. Antonini & Consiglio	NE
224	Basidiomycota	Agaricomycetes	Agaricales	Cortinariaceae	Cortinarius	Cortinarius glabrellus	Kauffman	DD
225	Basidiomycota	Agaricomycetes	Agaricales	Cortinariaceae	Cortinarius	Cortinarius hemitrichus	(Pers.) Fr.	LC
226	Basidiomycota	Agaricomycetes	Agaricales	Cortinariaceae	Cortinarius	Cortinarius junghuhnii	Fr.	NE
227	Basidiomycota	Agaricomycetes	Agaricales	Cortinariaceae	Cortinarius	Cortinarius melanotus	Kalchbr.	DD
228	Basidiomycota	Agaricomycetes	Agaricales	Cortinariaceae	Cortinarius	Cortinarius murinascens	Kytöv., Niskanen & Liimat.	NE
229	Basidiomycota	Agaricomycetes	Agaricales	Cortinariaceae	Cortinarius	Cortinarius persoonianus	Bidaud	NE
230	Basidiomycota	Agaricomycetes	Agaricales	Cortinariaceae	Cortinarius	Cortinarius saniosus	(Fr.) Fr.	DD
231	Basidiomycota	Agaricomycetes	Agaricales	Cortinariaceae	Cortinarius	Cortinarius subferrugineus	(Batsch) Fr.	DD
232	Basidiomycota	Agaricomycetes	Agaricales	Cortinariaceae	Cortinarius	Cortinarius tenebricus	J. Favre	NE
233	Basidiomycota	Agaricomycetes	Agaricales	Cortinariaceae	Cortinarius	Cortinarius trivialis	J.E. Lange	LC
234	Basidiomycota	Agaricomycetes	Agaricales	Cortinariaceae	Cortinarius	Cortinarius umbrinolutescens	Reumaux	NE
235	Basidiomycota	Agaricomycetes	Agaricales	Cortinariaceae	Cortinarius	Cortinarius uraceomajalis	Dima, Liimat., Niskanen & Bojantchev	NE
236	Basidiomycota	Agaricomycetes	Agaricales	Cortinariaceae	Cortinarius	Cortinarius violaceus	(L.) Gray	LC
237	Basidiomycota	Agaricomycetes	Hymenochaetales	Rickenellaceae	Cotylidia	Cotylidia diaphana	(Cooke) Lentz	LC
238	Basidiomycota	Agaricomycetes	Hymenochaetales	Rickenellaceae	Cotylidia	Cotylidia fibrae	L. Fan & C. Yang	NE
239	Basidiomycota	Agaricomycetes	Agaricales	Crepidotaceae	Crepidotus	Crepidotus cesatii	(Rabenh.) Sacc.	DD
240	Basidiomycota	Agaricomycetes	Agaricales	Crepidotaceae	Crepidotus	Crepidotus crocophyllus	(Berk.) Sacc.	DD
241	Basidiomycota	Agaricomycetes	Agaricales	Crepidotaceae	Crepidotus	Crepidotus indicus	A.M. Kumar & C.K. Pradeep	NE
242	Basidiomycota	Agaricomycetes	Agaricales	Marasmiaceae	Crinipellis	Crinipellis scabella	(Alb. & Schwein.) Murrill	LC
243	Basidiomycota	Agaricomycetes	Agaricales	Stephanosporaceae	Cristinia	Cristinia helvetica	(Pers.) Parmasto	DD
244	Basidiomycota	Agaricomycetes	Agaricales	Cystostereaceae	Crustomyces	Crustomyces expallens	(Bres.) Hjortstam	DD
245	Basidiomycota	Agaricomycetes	Agaricales	Hygrophoraceae	Cuphophyllus	Cuphophyllus borealis	(Peck) Bon ex Courtec.	NE
246	Basidiomycota	Agaricomycetes	Boletales	Boletaceae	Cyanoboletus	Cyanoboletus pulverulentus	(Opat.) Gelardi, Vizzini & Simonini	LC
247	Basidiomycota	Agaricomycetes	Polyporales	Postiaceae	Cyanosporus	Cyanosporus alni	(Niemelä & Vampola) B.K. Cui, L.L. Shen & Y.C. Dai	NE
248	Basidiomycota	Agaricomycetes	Polyporales	Postiaceae	Cyanosporus	Cyanosporus magnus	(Miettinen) B.K. Cui & Shun Liu	NE
249	Basidiomycota	Agaricomycetes	Agaricales	Incertae sedis	Cyathus	Cyathus apiculatus	M.M.B. Barbosa & Baseia	NE
250	Basidiomycota	Agaricomycetes	Agaricales	Incertae sedis	Cyathus	Cyathus bulleri	H.J. Brodie	NE
251	Basidiomycota	Agaricomycetes	Agaricales	Incertae sedis	Cyathus	Cyathus jiayuguanensis	J. Yu, T.X. Zhou & L.Z. Zhao	DD
252	Basidiomycota	Agaricomycetes	Agaricales	Incertae sedis	Cyathus	Cyathus stercoreus	(Schwein.) De Toni	LC	M
253	Basidiomycota	Agaricomycetes	Agaricales	Tubariaceae	Cyclocybe	Cyclocybe erebia	(Fr.) Vizzini & Matheny	LC
254	Basidiomycota	Agaricomycetes	Agaricales	Tubariaceae	Cyclocybe	Cyclocybe erebioides	Angelini & Vizzini	NE
255	Basidiomycota	Agaricomycetes	Agaricales	Physalacriaceae	Cyptotrama	Cyptotrama asprata	(Berk.) Redhead & Ginns	LC
256	Basidiomycota	Agaricomycetes	Polyporales	Postiaceae	Cystidiopostia	Cystidiopostia hibernica	(Berk. & Broome) B.K. Cui, L.L. Shen & Y.C. Dai	NE
257	Basidiomycota	Agaricomycetes	Agaricales	Agaricaceae	Cystolepiota	Cystolepiota eriophora	(Peck) Knudsen	DD
258	Basidiomycota	Agaricomycetes	Agaricales	Agaricaceae	Cystolepiota	Cystolepiota seminuda	(Lasch) Bon	LC
259	Basidiomycota	Agaricomycetes	Agaricales	Agaricaceae	Cystolepiota	Cystolepiota sistrata	(Fr.) Singer ex Bon & Bellù	DD
260	Basidiomycota	Agaricomycetes	Agaricales	Agaricaceae	Cystolepiota	Cystolepiota squamulosa	(T. Bau & Yu Li) Zhu L. Yang	DD
261	Basidiomycota	Dacrymycetes	Dacrymycetales	Dacrymycetaceae	Dacrymyces	Dacrymyces spathularia	(Schwein.) Alvarenga	NE
262	Basidiomycota	Agaricomycetes	Polyporales	Dacryobolaceae	Dacryobolus	Dacryobolus angiospermarum	S.H. He	NE
263	Basidiomycota	Agaricomycetes	Polyporales	Fomitopsidaceae	Daedalea	Daedalea dickinsii	Yasuda	LC	M
264	Basidiomycota	Agaricomycetes	Polyporales	Polyporaceae	Daedaleopsis	Daedaleopsis confragosa	(Bolton) J. Schröt.	LC
265	Basidiomycota	Agaricomycetes	Polyporales	Polyporaceae	Daedaleopsis	Daedaleopsis tricolor	(Bull.) Bondartsev & Singer	LC	M
266	Ascomycota	Sordariomycetes	Xylariales	Hypoxylaceae	Daldinia	Daldinia carpinicola	Lar.N. Vassiljeva & M. Stadler	DD
267	Ascomycota	Sordariomycetes	Xylariales	Hypoxylaceae	Daldinia	Daldinia childiae	J.D. Rogers & Y.M. Ju	DD
268	Basidiomycota	Agaricomycetes	Agaricales	Strophariaceae	Deconica	Deconica coprophila	(Bull.) P. Karst.	LC
269	Basidiomycota	Agaricomycetes	Agaricales	Strophariaceae	Deconica	Deconica velifera	(J. Favre) Noordel.	NE
270	Basidiomycota	Agaricomycetes	Agaricales	Incertae sedis	Dendrothele	Dendrothele incrustans	(P.A. Lemke) P.A. Lemke	NE
271	Basidiomycota	Agaricomycetes	Agaricales	Physalacriaceae	Desarmillaria	Desarmillaria tabescens	(Scop.) R.A. Koch & Aime	LC
272	Basidiomycota	Agaricomycetes	Agaricales	Bolbitiaceae	Descolea	Descolea quercina	J. Khan & Naseer	NE
273	Basidiomycota	Agaricomycetes	Polyporales	Climacocystaceae	Diplomitoporus	Diplomitoporus flavescens	(Bres.) Domański	DD
274	Basidiomycota	Agaricomycetes	Agaricales	Agaricaceae	Echinoderma	Echinoderma asperum	(Pers.) Bon	LC	P
275	Basidiomycota	Agaricomycetes	Agaricales	Agaricaceae	Echinoderma	Echinoderma echinaceum	(J.E. Lange) Bon	DD
276	Basidiomycota	Agaricomycetes	Agaricales	Agaricaceae	Echinoderma	Echinoderma jacobi	(Vellinga & Knudsen) Gminder	DD
277	Basidiomycota	Agaricomycetes	Polyporales	Irpicaceae	Efibula	Efibula gracilis	Floudas & Hibbett	NE
278	Basidiomycota	Agaricomycetes	Polyporales	Irpicaceae	Efibula	Efibula tropica	Sheng H. Wu	LC
279	Basidiomycota	Agaricomycetes	Polyporales	Irpicaceae	Efibula	Efibula tuberculata	(P. Karst.) Zmitr. & Spirin	DD
280	Basidiomycota	Agaricomycetes	Polyporales	Irpicaceae	Efibula	Efibula yunnanensis	C.L. Zhao	NE
281	Basidiomycota	Agaricomycetes	Agaricales	Entolomataceae	Entocybe	Entocybe nitida	(Quél.) T.J. Baroni, Largent & V. Hofst.	LC
282	Basidiomycota	Agaricomycetes	Agaricales	Entolomataceae	Entoloma	Entoloma aprile	(Britzelm.) Sacc.	DD
283	Basidiomycota	Agaricomycetes	Agaricales	Entolomataceae	Entoloma	Entoloma aurorae-borealis	Noordel., Weholt, Eidissen & Lorås	NE
284	Basidiomycota	Agaricomycetes	Agaricales	Entolomataceae	Entoloma	Entoloma bicolor	Murrill	NE
285	Basidiomycota	Agaricomycetes	Agaricales	Entolomataceae	Entoloma	Entoloma brunneorugulosum	Reschke, Noordel. & Lotz-Winter	NE
286	Basidiomycota	Agaricomycetes	Agaricales	Entolomataceae	Entoloma	Entoloma bryorum	Romagn.	NE
287	Basidiomycota	Agaricomycetes	Agaricales	Entolomataceae	Entoloma	Entoloma byssisedum	(Pers.) Donk	LC
288	Basidiomycota	Agaricomycetes	Agaricales	Entolomataceae	Entoloma	Entoloma caccabus	(Kühner) Noordel.	DD
289	Basidiomycota	Agaricomycetes	Agaricales	Entolomataceae	Entoloma	Entoloma clypeatum	(L.) P. Kumm.	LC	M, P
290	Basidiomycota	Agaricomycetes	Agaricales	Entolomataceae	Entoloma	Entoloma cyaneolilacinum	Noordel., J.B. Jordal, Brandrud & Dima	NE
291	Basidiomycota	Agaricomycetes	Agaricales	Entolomataceae	Entoloma	Entoloma eminens	Kokkonen	NE
292	Basidiomycota	Agaricomycetes	Agaricales	Entolomataceae	Entoloma	Entoloma formosum	(Fr.) Noordel.	DD
293	Basidiomycota	Agaricomycetes	Agaricales	Entolomataceae	Entoloma	Entoloma fuscosquamosum	Hesler	NE
294	Basidiomycota	Agaricomycetes	Agaricales	Entolomataceae	Entoloma	Entoloma griseopruinatum	Noordel. & Cheype	NE
295	Basidiomycota	Agaricomycetes	Agaricales	Entolomataceae	Entoloma	Entoloma griseorugulosum	Noordel. & Fern. Sas.	NE
296	Basidiomycota	Agaricomycetes	Agaricales	Entolomataceae	Entoloma	Entoloma incanum	(Fr.) Hesler	LC	P
297	Basidiomycota	Agaricomycetes	Agaricales	Entolomataceae	Entoloma	Entoloma incarnatofuscescens	(Britzelm.) Noordel.	NE
298	Basidiomycota	Agaricomycetes	Agaricales	Entolomataceae	Entoloma	Entoloma indutoides	(P.D. Orton) Noordel.	NE
299	Basidiomycota	Agaricomycetes	Agaricales	Entolomataceae	Entoloma	Entoloma majaloides	P.D. Orton	NE
300	Basidiomycota	Agaricomycetes	Agaricales	Entolomataceae	Entoloma	Entoloma mediterraneense	Noordel. & Hauskn.	DD
301	Basidiomycota	Agaricomycetes	Agaricales	Entolomataceae	Entoloma	Entoloma neglectum	(Lasch) Arnolds	DD
302	Basidiomycota	Agaricomycetes	Agaricales	Entolomataceae	Entoloma	Entoloma nigrovelutinum	O.V. Morozova & A.V. Alexandrova	NE
303	Basidiomycota	Agaricomycetes	Agaricales	Entolomataceae	Entoloma	Entoloma omiense	(Hongo) E. Horak	LC	P
304	Basidiomycota	Agaricomycetes	Agaricales	Entolomataceae	Entoloma	Entoloma praegracile	Xiao L. He & T.H. Li	DD
305	Basidiomycota	Agaricomycetes	Agaricales	Entolomataceae	Entoloma	Entoloma psammophilohebes	Vila & J. Fernández	NE
306	Basidiomycota	Agaricomycetes	Agaricales	Entolomataceae	Entoloma	Entoloma rhodopolium	(Fr.) P. Kumm.	LC	M, P
307	Basidiomycota	Agaricomycetes	Agaricales	Entolomataceae	Entoloma	Entoloma rivulare	Kokkonen	NE
308	Basidiomycota	Agaricomycetes	Agaricales	Entolomataceae	Entoloma	Entoloma rusticoides	(Gillet) Noordel.	DD
309	Basidiomycota	Agaricomycetes	Agaricales	Entolomataceae	Entoloma	Entoloma sericatum	(Britzelm.) Sacc.	NE
310	Basidiomycota	Agaricomycetes	Agaricales	Entolomataceae	Entoloma	Entoloma sericeum	Quél.	DD
311	Basidiomycota	Agaricomycetes	Agaricales	Entolomataceae	Entoloma	Entoloma subaraneosum	Xiao L. He & T.H. Li	DD
312	Basidiomycota	Agaricomycetes	Agaricales	Entolomataceae	Entoloma	Entoloma subradiatum	(Kühner & Romagn.) M.M. Moser	DD
313	Basidiomycota	Agaricomycetes	Agaricales	Entolomataceae	Entoloma	Entoloma undulatosporum	Arnolds & Noordel.	NE
314	Basidiomycota	Agaricomycetes	Agaricales	Entolomataceae	Entoloma	Entoloma verae	O.V. Morozova, Noordel., Reschke, F. Salzmann & Dima	NE
315	Basidiomycota	Agaricomycetes	Auriculariales	Auriculariaceae	Exidia	Exidia glandulosa	(Bull.) Fr.	LC
316	Basidiomycota	Agaricomycetes	Hymenochaetales	Schizoporaceae	Fasciodontia	Fasciodontia brasiliensis	Yurchenko & Riebesehl	NE
317	Basidiomycota	Agaricomycetes	Trechisporales	Hydnodontaceae	Fibrodontia	Fibrodontia gossypina	Parmasto	NE
318	Basidiomycota	Agaricomycetes	Agaricales	Physalacriaceae	Flammulina	Flammulina fennae	Bas	DD	E
319	Basidiomycota	Agaricomycetes	Agaricales	Physalacriaceae	Flammulina	Flammulina filiformis	(Z.W. Ge, X.B. Liu & Zhu L. Yang) P.M. Wang, Y.C. Dai, E. Horak & Zhu L. Yang	NE	E, M
320	Basidiomycota	Agaricomycetes	Agaricales	Physalacriaceae	Flammulina	Flammulina velutipes	(Curtis) Singer	LC
321	Basidiomycota	Agaricomycetes	Agaricales	Squamanitaceae	Floccularia	Floccularia albolanaripes	(G.F. Atk.) Redhead	LC	E
322	Basidiomycota	Agaricomycetes	Polyporales	Polyporaceae	Fomes	Fomes fomentarius	(L.) Fr.	LC	M
323	Basidiomycota	Agaricomycetes	Hymenochaetales	Hymenochaetaceae	Fomitiporella	Fomitiporella chinensis	(Pilát) Y.C. Dai, X.H. Ji & Vlasák	LC
324	Basidiomycota	Agaricomycetes	Hymenochaetales	Hymenochaetaceae	Fomitiporia	Fomitiporia carpinea	X.H. Ji, X.M. Tian & Y.C. Dai	NE
325	Basidiomycota	Agaricomycetes	Hymenochaetales	Hymenochaetaceae	Fomitiporia	Fomitiporia punicata	Y.C. Dai, B.K. Cui & Decock	DD	M
326	Basidiomycota	Agaricomycetes	Polyporales	Fomitopsidaceae	Fomitopsis	Fomitopsis malicola	(Berk. & M.A. Curtis) Spirin	NE
327	Basidiomycota	Agaricomycetes	Polyporales	Fomitopsidaceae	Fomitopsis	Fomitopsis marianiae	(Bres.) Spirin, Vlasák & Cartabia	NE
328	Basidiomycota	Agaricomycetes	Polyporales	Fomitopsidaceae	Fomitopsis	Fomitopsis monomitica	(Yuan Y. Chen) Spirin & Viner	NE
329	Basidiomycota	Agaricomycetes	Polyporales	Fomitopsidaceae	Fomitopsis	Fomitopsis officinalis	(Vill.) Bondartsev & Singer	DD	M
330	Basidiomycota	Agaricomycetes	Polyporales	Polyporaceae	Funalia	Funalia aspera	(Jungh.) Zmitr. & Malysheva	LC
331	Basidiomycota	Agaricomycetes	Hymenochaetales	Hymenochaetaceae	Fuscoporia	Fuscoporia gilva	(Schwein.) T. Wagner & M. Fisch.	NE	M
332	Basidiomycota	Agaricomycetes	Hymenochaetales	Hymenochaetaceae	Fuscoporia	Fuscoporia torulosa	(Pers.) T. Wagner & M. Fisch.	DD	M
333	Basidiomycota	Agaricomycetes	Agaricales	Hymenogastraceae	Galerina	Galerina marginata	(Batsch) Kühner	LC	P
334	Basidiomycota	Agaricomycetes	Polyporales	Ganodermataceae	Ganoderma	Ganoderma applanatum	(Pers.) Pat.	NT	M
335	Basidiomycota	Agaricomycetes	Polyporales	Ganodermataceae	Ganoderma	Ganoderma gibbosum	(Blume & T. Nees) Pat.	LC
336	Basidiomycota	Agaricomycetes	Polyporales	Ganodermataceae	Ganoderma	Ganoderma sichuanense	J.D. Zhao & X.Q. Zhang	NT
337	Basidiomycota	Agaricomycetes	Geastrales	Geastraceae	Geastrum	Geastrum argentinum	Speg.	NE
338	Basidiomycota	Agaricomycetes	Geastrales	Geastraceae	Geastrum	Geastrum beijingense	C.L. Hou, Hao Zhou & Ji Qi Li	NE
340	Basidiomycota	Agaricomycetes	Geastrales	Geastraceae	Geastrum	Geastrum fimbriatum	Fr.	LC	M
341	Basidiomycota	Agaricomycetes	Geastrales	Geastraceae	Geastrum	Geastrum floriforme	Vittad.	LC
342	Basidiomycota	Agaricomycetes	Geastrales	Geastraceae	Geastrum	Geastrum fuscoglebum	(Zeller) Jeppson & E. Larss.	NE
343	Basidiomycota	Agaricomycetes	Geastrales	Geastraceae	Geastrum	Geastrum gorgonicum	M.P. Martín, M. Dueñas & Telleria	NE
344	Basidiomycota	Agaricomycetes	Geastrales	Geastraceae	Geastrum	Geastrum lageniforme	Vittad.	DD
345	Basidiomycota	Agaricomycetes	Geastrales	Geastraceae	Geastrum	Geastrum melanocephalum	(Czern.) V.J. Staněk	DD
346	Basidiomycota	Agaricomycetes	Geastrales	Geastraceae	Geastrum	Geastrum minimum	Schwein.	LC
347	Basidiomycota	Agaricomycetes	Geastrales	Geastraceae	Geastrum	Geastrum oxysepalum	T. Bau & Xin Wang	NE
348	Basidiomycota	Agaricomycetes	Geastrales	Geastraceae	Geastrum	Geastrum pectinatum	Pers.	LC
349	Basidiomycota	Agaricomycetes	Geastrales	Geastraceae	Geastrum	Geastrum rubellum	P.-A. Moreau & C. Lécuru	NE
350	Basidiomycota	Agaricomycetes	Geastrales	Geastraceae	Geastrum	Geastrum rufescens	Pers.	LC	M
351	Basidiomycota	Agaricomycetes	Geastrales	Geastraceae	Geastrum	Geastrum saccatum	Fr.	LC	M
352	Basidiomycota	Agaricomycetes	Geastrales	Geastraceae	Geastrum	Geastrum smardae	V.J. Staněk	NE
353	Basidiomycota	Agaricomycetes	Geastrales	Geastraceae	Geastrum	Geastrum triplex	Jungh.	LC	M
354	Basidiomycota	Agaricomycetes	Geastrales	Geastraceae	Geastrum	Geastrum velutinum	Morgan	LC	M
355	Basidiomycota	Agaricomycetes	Geastrales	Geastraceae	Geastrum	Geastrum yanshanense	C.L. Hou, Hao Zhou & Ji Qi Li	NE
356	Ascomycota	Pezizomycetes	Pezizales	Pyronemataceae	Geopora	Geopora cervina	(Velen.) T. Schumach.	NE
357	Ascomycota	Pezizomycetes	Pezizales	Pyronemataceae	Geopora	Geopora pinyonensis	Flores-Rent. & Gehring	NE
358	Basidiomycota	Agaricomycetes	Agaricales	Porotheleaceae	Gerronema	Gerronema confusum	L. Fan & T.Y. Zhao	NE
359	Basidiomycota	Agaricomycetes	Agaricales	Porotheleaceae	Gerronema	Gerronema kuruvense	K.P.D. Latha & Manim.	NE
360	Basidiomycota	Agaricomycetes	Gloeophyllales	Gloeophyllaceae	Gloeophyllum	Gloeophyllum sepiarium	(Wulfen) P. Karst.	LC	M
361	Basidiomycota	Agaricomycetes	Gloeophyllales	Gloeophyllaceae	Gloeophyllum	Gloeophyllum trabeum	(Pers.) Murrill	LC	M
362	Basidiomycota	Agaricomycetes	Russulales	Peniophoraceae	Gloiothele	Gloiothele citrina	(Pers.) Ginns & G.W. Freeman	DD
363	Basidiomycota	Agaricomycetes	Russulales	Peniophoraceae	Gloiothele	Gloiothele lactescens	(Berk.) Hjortstam	DD
364	Basidiomycota	Agaricomycetes	Boletales	Gomphidiaceae	Gomphidius	Gomphidius maculatus	(Scop.) Fr.	LC	E
365	Basidiomycota	Agaricomycetes	Agaricales	Cyphellaceae	Granulobasidium	Granulobasidium vellereum	(Ellis & Cragin) Jülich	NE
366	Basidiomycota	Agaricomycetes	Polyporales	Grifolaceae	Grifola	Grifola frondosa	(Dicks.) Gray	DD	E, M
367	Basidiomycota	Agaricomycetes	Agaricales	Hymenogastraceae	Gymnopilus	Gymnopilus flavus	(Bres.) Singer	DD
368	Basidiomycota	Agaricomycetes	Agaricales	Hymenogastraceae	Gymnopilus	Gymnopilus junonius	(Fr.) P.D. Orton	LC	P
369	Basidiomycota	Agaricomycetes	Agaricales	Hymenogastraceae	Gymnopilus	Gymnopilus sapineus	(Fr.) Murrill	LC
370	Basidiomycota	Agaricomycetes	Agaricales	Omphalotaceae	Gymnopus	Gymnopus aquosus	(Bull.) Antonín & Noordel.	LC
371	Basidiomycota	Agaricomycetes	Agaricales	Omphalotaceae	Gymnopus	Gymnopus brunneodiscus	Antonín, Ryoo & Ka	NE
372	Basidiomycota	Agaricomycetes	Agaricales	Omphalotaceae	Gymnopus	Gymnopus cremeostipitatus	Antonín, Ryoo & Ka	NE
373	Basidiomycota	Agaricomycetes	Agaricales	Omphalotaceae	Gymnopus	Gymnopus densilamellatus	Antonín, Ryoo & Ka	NE
374	Basidiomycota	Agaricomycetes	Agaricales	Omphalotaceae	Gymnopus	Gymnopus dryophilus	(Bull.) Murrill	LC
375	Basidiomycota	Agaricomycetes	Agaricales	Omphalotaceae	Gymnopus	Gymnopus dysodes	(Halling) Halling	NE
376	Basidiomycota	Agaricomycetes	Agaricales	Omphalotaceae	Gymnopus	Gymnopus foetidus	(Sowerby) P.M. Kirk	LC
377	Basidiomycota	Agaricomycetes	Agaricales	Omphalotaceae	Gymnopus	Gymnopus montagnei	(Berk.) Redhead	NE
378	Basidiomycota	Agaricomycetes	Agaricales	Omphalotaceae	Gymnopus	Gymnopus ocior	(Pers.) Antonín & Noordel.	DD
379	Basidiomycota	Agaricomycetes	Agaricales	Omphalotaceae	Gymnopus	Gymnopus sepiiconicus	(Corner) A.W. Wilson, Desjardin & E. Horak	NE
380	Basidiomycota	Agaricomycetes	Agaricales	Omphalotaceae	Gymnopus	Gymnopus similis	Antonín, Ryoo & Ka	NE
381	Basidiomycota	Agaricomycetes	Agaricales	Omphalotaceae	Gymnopus	Gymnopus subsulphureus	(Peck) Murrill	NE
382	Basidiomycota	Agaricomycetes	Agaricales	Omphalotaceae	Gymnopus	Gymnopus variicolor	Antonín, Ryoo, Ka & Tomšovský	NE
383	Basidiomycota	Agaricomycetes	Boletales	Gyroporaceae	Gymnopus	Gyroporus austrobrasiliensis	A.C. Magnago & R.M. Silveira	NE
384	Basidiomycota	Agaricomycetes	Boletales	Gyroporaceae	Gyroporus	Gyroporus subglobosus	N.K. Zeng, H.J. Xie, L.P. Tang & M. Mu	NE
385	Basidiomycota	Agaricomycetes	Polyporales	Phanerochaetaceae	Hapalopilus	Hapalopilus rutilans	(Pers.) Murrill	LC
386	Basidiomycota	Agaricomycetes	Agaricales	Hymenogastraceae	Hebeloma	Hebeloma affine	A.H. Sm., V.S. Evenson & Mitchel	NE
387	Basidiomycota	Agaricomycetes	Agaricales	Hymenogastraceae	Hebeloma	Hebeloma album	Peck	DD
388	Basidiomycota	Agaricomycetes	Agaricales	Hymenogastraceae	Hebeloma	Hebeloma alpinum	(J. Favre) Bruchet	NE
389	Basidiomycota	Agaricomycetes	Agaricales	Hymenogastraceae	Hebeloma	Hebeloma ammophilum	Bohus	NE
390	Basidiomycota	Agaricomycetes	Agaricales	Hymenogastraceae	Hebeloma	Hebeloma asperosporum	Beker & U. Eberh.	NE
391	Basidiomycota	Agaricomycetes	Agaricales	Hymenogastraceae	Hebeloma	Hebeloma celatum	Grilli, U. Eberh. & Beker	NE
392	Basidiomycota	Agaricomycetes	Agaricales	Hymenogastraceae	Hebeloma	Hebeloma eburneum	Malençon	NE
393	Basidiomycota	Agaricomycetes	Agaricales	Hymenogastraceae	Hebeloma	Hebeloma flaccidum	A.H. Sm., V.S. Evenson & Mitchel	NE
394	Basidiomycota	Agaricomycetes	Agaricales	Hymenogastraceae	Hebeloma	Hebeloma fragilipes	Romagn.	NE
395	Basidiomycota	Agaricomycetes	Agaricales	Hymenogastraceae	Hebeloma	Hebeloma geminatum	Beker, Vesterh. & U. Eberh.	NE
396	Basidiomycota	Agaricomycetes	Agaricales	Hymenogastraceae	Hebeloma	Hebeloma hiemale	Bres.	LC
397	Basidiomycota	Agaricomycetes	Agaricales	Hymenogastraceae	Hebeloma	Hebeloma ingratum	Bruchet	DD
398	Basidiomycota	Agaricomycetes	Agaricales	Hymenogastraceae	Hebeloma	Hebeloma leucosarx	P.D. Orton	NE
399	Basidiomycota	Agaricomycetes	Agaricales	Hymenogastraceae	Hebeloma	Hebeloma mesophaeum	(Pers.) Quél.	LC
400	Basidiomycota	Agaricomycetes	Agaricales	Hymenogastraceae	Hebeloma	Hebeloma neurophyllum	G.F. Atk.	NE
401	Basidiomycota	Agaricomycetes	Agaricales	Hymenogastraceae	Hebeloma	Hebeloma pseudofragilipes	Beker, Vesterh. & U. Eberh.	NE
402	Basidiomycota	Agaricomycetes	Agaricales	Hymenogastraceae	Hebeloma	Hebeloma sordescens	Vesterh.	NE
403	Basidiomycota	Agaricomycetes	Agaricales	Hymenogastraceae	Hebeloma	Hebeloma testaceum	Batsch ex Quél.	DD
404	Ascomycota	Pezizomycetes	Pezizales	Helvellaceae	Helvella	Helvella alborava	L. Fan, N. Mao & H. Zhou	NE
405	Ascomycota	Pezizomycetes	Pezizales	Helvellaceae	Helvella	Helvella bicolor	Raddi	NE
406	Ascomycota	Pezizomycetes	Pezizales	Helvellaceae	Helvella	Helvella calycina	Skrede, T.A. Carlsen & T. Schumach.	NE
407	Ascomycota	Pezizomycetes	Pezizales	Helvellaceae	Helvella	Helvella compressa	(Snyder) N.S. Weber	NE
408	Ascomycota	Pezizomycetes	Pezizales	Helvellaceae	Helvella	Helvella danica	Skrede, T.A. Carlsen & T. Schumach.	NE
409	Ascomycota	Pezizomycetes	Pezizales	Helvellaceae	Helvella	Helvella elastica	Bull.	LC
410	Ascomycota	Pezizomycetes	Pezizales	Helvellaceae	Helvella	Helvella fibrosa	(Wallr.) Korf	NE
411	Ascomycota	Pezizomycetes	Pezizales	Helvellaceae	Helvella	Helvella floriforma	Q. Zhao & K.D. Hyde	NE
412	Ascomycota	Pezizomycetes	Pezizales	Helvellaceae	Helvella	Helvella liui	X.C. Wang & W.Y. Zhuang	NE
413	Ascomycota	Pezizomycetes	Pezizales	Helvellaceae	Helvella	Helvella orienticrispa	Q. Zhao, Zhu L. Yang & K.D. Hyde	NE	E
414	Ascomycota	Pezizomycetes	Pezizales	Helvellaceae	Helvella	Helvella pseudopezizoides	L. Fan, N. Mao & Y.Y. Xu	NE
415	Ascomycota	Pezizomycetes	Pezizales	Helvellaceae	Helvella	Helvella pseudoreflexa	Q. Zhao, Zhu L. Yang & K.D. Hyde	NE	P
416	Ascomycota	Pezizomycetes	Pezizales	Helvellaceae	Helvella	Helvella rivularis	Dissing & Sivertsen	DD
417	Ascomycota	Pezizomycetes	Pezizales	Helvellaceae	Helvella	Helvella sublicia	Holmsk.	NE
418	Ascomycota	Pezizomycetes	Pezizales	Helvellaceae	Helvella	Helvella zhongtiaoensis	J.Z. Cao & B. Liu	DD
419	Basidiomycota	Agaricomycetes	Agaricales	Mycenaceae	Hemimycena	Hemimycena cucullata	(Pers.) Singer	DD
420	Basidiomycota	Agaricomycetes	Agaricales	Mycenaceae	Hemimycena	Hemimycena mairei	(E.-J. Gilbert) Singer	NE
421	Basidiomycota	Agaricomycetes	Agaricales	Porotheleaceae	Henningsomyces	Henningsomyces puber	(Romell ex W.B. Cooke) D.A. Reid	NE
422	Basidiomycota	Agaricomycetes	Russulales	Hericiaceae	Hericium	Hericium erinaceus	(Bull.) Pers.	VU	E, M
423	Basidiomycota	Agaricomycetes	Agaricales	Pleurotaceae	Hohenbuehelia	Hohenbuehelia atrocoerulea	(Fr.) Singer	DD
424	Basidiomycota	Agaricomycetes	Agaricales	Pleurotaceae	Hohenbuehelia	Hohenbuehelia grisea	(Peck) Singer	DD	M
425	Basidiomycota	Agaricomycetes	Agaricales	Pleurotaceae	Hohenbuehelia	Hohenbuehelia petaloides	(Bull.) Schulzer	LC	E, M
426	Basidiomycota	Agaricomycetes	Boletales	Boletaceae	Hortiboletus	Hortiboletus amygdalinus	Xue T. Zhu & Zhu L. Yang	NE
427	Basidiomycota	Agaricomycetes	Boletales	Boletaceae	Hortiboletus	Hortiboletus rubellus	(Krombh.) Simonini, Vizzini & Gelardi	LC	E, M
428	Basidiomycota	Agaricomycetes	Boletales	Boletaceae	Hortiboletus	Hortiboletus rufosquamosus	L. Fan, N. Mao & T.Y. Zhao	NE
429	Basidiomycota	Agaricomycetes	Polyporales	Meruliaceae	Hydnophlebia	Hydnophlebia acanthocystis	(Gilb. & Nakasone) C.L. Zhao	NE
430	Basidiomycota	Agaricomycetes	Polyporales	Meruliaceae	Hydnophlebia	Hydnophlebia crocata	C.C. Chen, Sheng H. Wu & S.H. He	NE
431	Basidiomycota	Agaricomycetes	Cantharellales	Hydnaceae	Hydnum	Hydnum vesterholtii	Olariaga, Grebenc, Salcedo & M.P. Martín	NE
432	Basidiomycota	Agaricomycetes	Agaricales	Hygrophoraceae	Hygrocybe	Hygrocybe acutoconica	(Clem.) Singer	LC
433	Basidiomycota	Agaricomycetes	Agaricales	Hygrophoraceae	Hygrocybe	Hygrocybe coccineocrenata	(P.D. Orton) M.M. Moser	DD
434	Basidiomycota	Agaricomycetes	Agaricales	Hygrophoraceae	Hygrocybe	Hygrocybe conica	(Schaeff.) P. Kumm.	LC	M, P
435	Basidiomycota	Agaricomycetes	Agaricales	Hygrophoraceae	Hygrocybe	Hygrocybe singeri	(A.H. Sm. & Hesler) Singer	NE
436	Basidiomycota	Agaricomycetes	Agaricales	Hygrophoraceae	Hygrophorus	Hygrophorus brunneodiscus	C.Q. Wang & T.H. Li	NE
437	Basidiomycota	Agaricomycetes	Agaricales	Hygrophoraceae	Hygrophorus	Hygrophorus hedrychii	(Velen.) K. Kult	DD
438	Basidiomycota	Agaricomycetes	Hymenochaetales	Hymenochaetaceae	Hymenochaete	Hymenochaete odontoides	S.H. He & Y.C. Dai	DD
439	Basidiomycota	Agaricomycetes	Hymenochaetales	Hymenochaetaceae	Hymenochaete	Hymenochaete senatoumbrina	Parmasto	DD
440	Basidiomycota	Agaricomycetes	Hymenochaetales	Hymenochaetaceae	Hymenochaete	Hymenochaete tenuis	Peck	LC
441	Basidiomycota	Agaricomycetes	Hymenochaetales	Hymenochaetaceae	Hymenochaete	Hymenochaete xerantica	(Berk.) S.H. He & Y.C. Dai	DD
442	Basidiomycota	Agaricomycetes	Agaricales	Hymenogastraceae	Hymenogaster	Hymenogaster arenarius	Tul. & C. Tul.	DD
443	Basidiomycota	Agaricomycetes	Agaricales	Physalacriaceae	Hymenopellis	Hymenopellis biyangensis	Y.J. Liu, B. Zhang & Xiao Li	NE
444	Basidiomycota	Agaricomycetes	Agaricales	Physalacriaceae	Hymenopellis	Hymenopellis radicata	(Relhan) R.H. Petersen	LC
445	Basidiomycota	Agaricomycetes	Agaricales	Physalacriaceae	Hymenopellis	Hymenopellis raphanipes	(Berk.) R.H. Petersen	DD
446	Basidiomycota	Agaricomycetes	Agaricales	Physalacriaceae	Hymenopellis	Hymenopellis rubrobrunnescens	(Redhead, Ginns & Shoemaker) R.H. Petersen	NE
447	Basidiomycota	Agaricomycetes	Agaricales	Physalacriaceae	Hymenopellis	Hymenopellis utriformis	Niego & Raspé	NE
448	Ascomycota	Leotiomycetes	Helotiales	Helotiaceae	Hymenoscyphus	Hymenoscyphus lasiopodius	(Pat.) Dennis	NE
449	Basidiomycota	Agaricomycetes	Polyporales	Hyphodermataceae	Hyphoderma	Hyphoderma nudicephalum	Gilb. & M. Blackw.	NE
450	Basidiomycota	Agaricomycetes	Polyporales	Hyphodermataceae	Hyphoderma	Hyphoderma setigerum	(Fr.) Donk	LC
451	Basidiomycota	Agaricomycetes	Polyporales	Hyphodermataceae	Hyphoderma	Hyphoderma subsetigerum	Sheng H. Wu	DD
452	Basidiomycota	Agaricomycetes	Polyporales	Hyphodontiaceae	Hyphodontia	Hyphoderma transiens	(Bres.) Parmasto	LC
453	Basidiomycota	Agaricomycetes	Hymenochaetales	Hyphodontiaceae	Hyphodontia	Hyphodontia arguta	(Fr.) J. Erikss.	LC
454	Basidiomycota	Agaricomycetes	Hymenochaetales	Hyphodontiaceae	Hyphodontia	Hyphodontia microspora	J. Erikss. & Hjortstam	LC
455	Basidiomycota	Agaricomycetes	Hymenochaetales	Hyphodontiaceae	Hyphodontia	Hyphodontia tropica	Sheng H. Wu	NE
456	Basidiomycota	Agaricomycetes	Agaricales	Strophariaceae	Hypholoma	Hypholoma acutum	(Sacc.) E. Horak	DD
457	Basidiomycota	Agaricomycetes	Agaricales	Strophariaceae	Hypholoma	Hypholoma fasciculare	(Huds.) P. Kumm.	LC	M, P
458	Ascomycota	Sordariomycetes	Hypocreales	Hypocreaceae	Hypomyces	Hypomyces armeniacus	Tul.	NE
459	Ascomycota	Sordariomycetes	Hypocreales	Hypocreaceae	Hypomyces	Hypomyces chlorinus	Tul.	NE
460	Ascomycota	Sordariomycetes	Hypocreales	Hypocreaceae	Hypomyces	Hypomyces chrysospermus	Tul.	NE	M
461	Ascomycota	Sordariomycetes	Xylariales	Hypoxylaceae	Hypoxylon	Hypoxylon guilanense	Pourmogh. & C. Lamb.	NE
462	Ascomycota	Sordariomycetes	Xylariales	Hypoxylaceae	Hypoxylon	Hypoxylon lateripigmentum	J. Fourn., Kuhnert & M. Stadler	NE
463	Ascomycota	Sordariomycetes	Xylariales	Hypoxylaceae	Hypoxylon	Hypoxylon perforatum	(Schwein.) Fr.	DD
464	Ascomycota	Sordariomycetes	Xylariales	Hypoxylaceae	Hypoxylon	Hypoxylon rubiginosum	(Pers.) Fr.	LC
465	Ascomycota	Sordariomycetes	Xylariales	Hypoxylaceae	Hypoxylon	Hypoxylon ticinense	L.E. Petrini	NE
466	Basidiomycota	Agaricomycetes	Agaricales	Incertae sedis	Infundibulicybe	Infundibulicybe alkaliviolascens	(Bellù) Bellù	NE
467	Basidiomycota	Agaricomycetes	Agaricales	Incertae sedis	Infundibulicybe	Infundibulicybe gibba	(Pers.) Harmaja	NE
468	Basidiomycota	Agaricomycetes	Agaricales	Incertae sedis	Infundibulicybe	Infundibulicybe hongyinpan	L. Fan & H. Liu	NE
469	Basidiomycota	Agaricomycetes	Agaricales	Incertae sedis	Infundibulicybe	Infundibulicybe trachyspora	J.Z. Xu, J.C. Qin & Yu Li	NE
470	Basidiomycota	Agaricomycetes	Agaricales	Inocybaceae	Inocybe	Inocybe aeruginascens	Babos	NE
471	Basidiomycota	Agaricomycetes	Agaricales	Inocybaceae	Inocybe	Inocybe amblyospora	Kühner	NE
472	Basidiomycota	Agaricomycetes	Agaricales	Inocybaceae	Inocybe	Inocybe amelandica	Bandini & B. Oertel	NE
473	Basidiomycota	Agaricomycetes	Agaricales	Inocybaceae	Inocybe	Inocybe amethystina	Kuyper	DD
474	Basidiomycota	Agaricomycetes	Agaricales	Inocybaceae	Inocybe	Inocybe armeniaca	Huijsman	NE
475	Basidiomycota	Agaricomycetes	Agaricales	Inocybaceae	Inocybe	Inocybe assimilata	Britzelm.	LC
476	Basidiomycota	Agaricomycetes	Agaricales	Inocybaceae	Inocybe	Inocybe asterospora	Quél.	LC	P
477	Basidiomycota	Agaricomycetes	Agaricales	Inocybaceae	Inocybe	Inocybe bellidiana	Bandini, B. Oertel & U. Eberh.	NE
478	Basidiomycota	Agaricomycetes	Agaricales	Inocybaceae	Inocybe	Inocybe bombina	Bandini & B. Oertel	NE
479	Basidiomycota	Agaricomycetes	Agaricales	Inocybaceae	Inocybe	Inocybe brunnea	Quél.	DD	P
480	Basidiomycota	Agaricomycetes	Agaricales	Inocybaceae	Inocybe	Inocybe calospora	Quél.	LC
481	Basidiomycota	Agaricomycetes	Agaricales	Inocybaceae	Inocybe	Inocybe caroticolor	T. Bau & Y.G. Fan	DD
482	Basidiomycota	Agaricomycetes	Agaricales	Inocybaceae	Inocybe	Inocybe castanea	Peck	NE
483	Basidiomycota	Agaricomycetes	Agaricales	Inocybaceae	Inocybe	Inocybe castaneicolor	A. La Rosa, Bizio, Saitta & Tedersoo	NE
484	Basidiomycota	Agaricomycetes	Agaricales	Inocybaceae	Inocybe	Inocybe curvipes	P. Karst.	LC
485	Basidiomycota	Agaricomycetes	Agaricales	Inocybaceae	Inocybe	Inocybe decemgibbosa	(Kühner) Vauras	NE
486	Basidiomycota	Agaricomycetes	Agaricales	Inocybaceae	Inocybe	Inocybe dryadiana	Bandini & B. Oertel	NE
487	Basidiomycota	Agaricomycetes	Agaricales	Inocybaceae	Inocybe	Inocybe dulcamara	(Pers.) P. Kumm.	DD	P
488	Basidiomycota	Agaricomycetes	Agaricales	Inocybaceae	Inocybe	Inocybe fibrosoides	Kühner	NE
489	Basidiomycota	Agaricomycetes	Agaricales	Inocybaceae	Inocybe	Inocybe flocculosa	Sacc.	DD	P
490	Basidiomycota	Agaricomycetes	Agaricales	Inocybaceae	Inocybe	Inocybe furfurea	Kühner	NE
491	Basidiomycota	Agaricomycetes	Agaricales	Inocybaceae	Inocybe	Inocybe geophylla	P. Kumm.	LC	P
492	Basidiomycota	Agaricomycetes	Agaricales	Inocybaceae	Inocybe	Inocybe glabripes	Ricken	DD
493	Basidiomycota	Agaricomycetes	Agaricales	Inocybaceae	Inocybe	Inocybe grammata	Quél.	LC
494	Basidiomycota	Agaricomycetes	Agaricales	Inocybaceae	Inocybe	Inocybe grusiana	Bandini & B. Oertel	NE
495	Basidiomycota	Agaricomycetes	Agaricales	Inocybaceae	Inocybe	Inocybe hirtella	Bres.	LC	E
496	Basidiomycota	Agaricomycetes	Agaricales	Inocybaceae	Inocybe	Inocybe lampetiana	Bandini & B. Oertel	NE
497	Basidiomycota	Agaricomycetes	Agaricales	Inocybaceae	Inocybe	Inocybe langei	R. Heim	DD
498	Basidiomycota	Agaricomycetes	Agaricales	Inocybaceae	Inocybe	Inocybe latibulosa	E. Horak, Matheny & Desjardin	NE
499	Basidiomycota	Agaricomycetes	Agaricales	Inocybaceae	Inocybe	Inocybe leptocystis	G.F. Atk.	LC
500	Basidiomycota	Agaricomycetes	Agaricales	Inocybaceae	Inocybe	Inocybe minutissima	Carteret & Reumaux	NE
501	Basidiomycota	Agaricomycetes	Agaricales	Inocybaceae	Inocybe	Inocybe morganae	Bandini, B. Oertel & U. Eberh.	NE
502	Basidiomycota	Agaricomycetes	Agaricales	Inocybaceae	Inocybe	Inocybe muricellata	Bres.	DD
503	Basidiomycota	Agaricomycetes	Agaricales	Inocybaceae	Inocybe	Inocybe nivea	E. Larss.	NE
504	Basidiomycota	Agaricomycetes	Agaricales	Inocybaceae	Inocybe	Inocybe oblectabilis	(Britzelm.) Sacc.	NE
505	Basidiomycota	Agaricomycetes	Agaricales	Inocybaceae	Inocybe	Inocybe obscurobadia	(J. Favre) Grund & D.E. Stuntz	DD
506	Basidiomycota	Agaricomycetes	Agaricales	Inocybaceae	Inocybe	Inocybe perlucida	Bandini & E. Ferrari	NE
507	Basidiomycota	Agaricomycetes	Agaricales	Inocybaceae	Inocybe	Inocybe plocamophora	Singer, I.J.A. Aguiar & Ivory	NE
508	Basidiomycota	Agaricomycetes	Agaricales	Inocybaceae	Inocybe	Inocybe pruinosa	R. Heim	DD
509	Basidiomycota	Agaricomycetes	Agaricales	Inocybaceae	Inocybe	Inocybe pseudohiulca	Kühner	NE
510	Basidiomycota	Agaricomycetes	Agaricales	Inocybaceae	Inocybe	Inocybe pseudoreducta	Stangl & Glowinski	NE
511	Basidiomycota	Agaricomycetes	Agaricales	Inocybaceae	Inocybe	Inocybe putilla	Bres.	DD
512	Basidiomycota	Agaricomycetes	Agaricales	Inocybaceae	Inocybe	Inocybe rufoalba	Sacc.	DD
513	Basidiomycota	Agaricomycetes	Agaricales	Inocybaceae	Inocybe	Inocybe sambucella	G.F. Atk.	NE
514	Basidiomycota	Agaricomycetes	Agaricales	Inocybaceae	Inocybe	Inocybe serotina	Peck	NE
515	Basidiomycota	Agaricomycetes	Agaricales	Inocybaceae	Inocybe	Inocybe sindonia	(Fr.) P. Karst.	DD
516	Basidiomycota	Agaricomycetes	Agaricales	Inocybaceae	Inocybe	Inocybe splendens	R. Heim	DD
517	Basidiomycota	Agaricomycetes	Agaricales	Inocybaceae	Inocybe	Inocybe splendentoides	Bon	NE
518	Basidiomycota	Agaricomycetes	Agaricales	Inocybaceae	Inocybe	Inocybe stellata	E. Horak, Matheny & Desjardin	NE
519	Basidiomycota	Agaricomycetes	Agaricales	Inocybaceae	Inocybe	Inocybe sublilacina	Matheny & A.Voitk	NE
520	Basidiomycota	Agaricomycetes	Agaricales	Inocybaceae	Inocybe	Inocybe suryana	Bandini & B. Oertel	NE
521	Basidiomycota	Agaricomycetes	Agaricales	Inocybaceae	Inocybe	Inocybe terrifera	Kühner	NE
522	Basidiomycota	Agaricomycetes	Hymenochaetales	Hymenochaetaceae	Inonotus	Inonotus hispidus	(Bull.) P. Karst.	LC	M
523	Basidiomycota	Agaricomycetes	Agaricales	Inocybaceae	Inosperma	Inosperma maculatum	(Boud.) Matheny & Esteve-Rav.	NE
524	Basidiomycota	Agaricomycetes	Polyporales	Irpicaceae	Irpex	Irpex laceratus	(N. Maek., Suhara & R. Kondo) C.C. Chen & Sheng H. Wu	NE
525	Basidiomycota	Agaricomycetes	Polyporales	Irpicaceae	Irpex	Irpex lacteus	(Fr.) Fr.	LC	M
526	Basidiomycota	Agaricomycetes	Polyporales	Steccherinaceae	Junghuhnia	Junghuhnia nitida	(Pers.) Ryvarden	LC
527	Basidiomycota	Agaricomycetes	Agaricales	Strophariaceae	Kuehneromyces	Kuehneromyces mutabilis	(Schaeff.) Singer & A.H. Sm.	LC
528	Basidiomycota	Agaricomycetes	Corticiales	Corticiaceae	Kurtia	Kurtia argillacea	(Bres.) Karasiński	DD
529	Basidiomycota	Agaricomycetes	Agaricales	Hydnangiaceae	Laccaria	Laccaria alba	Zhu L. Yang & Lan Wang	NT	E
530	Basidiomycota	Agaricomycetes	Agaricales	Hydnangiaceae	Laccaria	Laccaria bicolor	(Maire) P.D. Orton	LC
531	Basidiomycota	Agaricomycetes	Agaricales	Hydnangiaceae	Laccaria	Laccaria fulvogrisea	Popa, Rexer & G. Kost	DD	E
532	Basidiomycota	Agaricomycetes	Agaricales	Hydnangiaceae	Laccaria	Laccaria laccata	(Scop.) Cooke	LC	E, M
533	Basidiomycota	Agaricomycetes	Agaricales	Hydnangiaceae	Laccaria	Laccaria ochropurpurea	(Berk.) Peck	DD
534	Basidiomycota	Agaricomycetes	Agaricales	Hydnangiaceae	Laccaria	Laccaria proxima	(Boud.) Pat.	LC
535	Basidiomycota	Agaricomycetes	Agaricales	Hydnangiaceae	Laccaria	Laccaria pumila	Fayod	DD
536	Basidiomycota	Agaricomycetes	Agaricales	Hydnangiaceae	Laccaria	Laccaria tortilis	(Bolton) Cooke	LC	E, M
537	Basidiomycota	Agaricomycetes	Agaricales	Psathyrellaceae	Lacrymaria	Lacrymaria glareosa	(J. Favre) Watling	NE
538	Basidiomycota	Agaricomycetes	Agaricales	Psathyrellaceae	Lacrymaria	Lacrymaria hypertropicalis	(Guzmán, Bandala & Montoya) Cortez	NE
539	Basidiomycota	Agaricomycetes	Agaricales	Psathyrellaceae	Lacrymaria	Lacrymaria lacrymabunda	(Bull.) Pat.	LC	P
540	Basidiomycota	Agaricomycetes	Agaricales	Psathyrellaceae	Lacrymaria	Lacrymaria pyrotricha	(Holmsk.) Konrad & Maubl.	DD
541	Basidiomycota	Agaricomycetes	Russulales	Russulaceae	Lactarius	Lactarius albidocinereus	X.H. Wang, S.F. Shi & T. Bau	NE
542	Basidiomycota	Agaricomycetes	Russulales	Russulaceae	Lactarius	Lactarius aspideus	(Fr.) Fr.	DD
543	Basidiomycota	Agaricomycetes	Russulales	Russulaceae	Lactarius	Lactarius aurantiacopallens	H. Lee, Wisitr. & Y.W. Lim	NE
544	Basidiomycota	Agaricomycetes	Russulales	Russulaceae	Lactarius	Lactarius deliciosus	(L.) Gray	LC	E, M
545	Basidiomycota	Agaricomycetes	Russulales	Russulaceae	Lactarius	Lactarius evosmus	Kühner & Romagn.	NE
546	Basidiomycota	Agaricomycetes	Russulales	Russulaceae	Lactarius	Lactarius glyciosmus	(Fr.) Fr.	LC	E
547	Basidiomycota	Agaricomycetes	Russulales	Russulaceae	Lactarius	Lactarius hatsudake	Nobuj. Tanaka	LC	E, M
548	Basidiomycota	Agaricomycetes	Russulales	Russulaceae	Lactarius	Lactarius mediterraneensis	Llistos. & Bellù	NE
549	Basidiomycota	Agaricomycetes	Russulales	Russulaceae	Lactarius	Lactarius microbuccinatus	H. Lee, Wisitr. & Y.W. Lim	NE
550	Basidiomycota	Agaricomycetes	Russulales	Russulaceae	Lactarius	Lactarius mitratus	H. Lee, Wisitr. & Y.W. Lim	NE
551	Basidiomycota	Agaricomycetes	Russulales	Russulaceae	Lactarius	Lactarius pubescens	Fr.	LC
552	Basidiomycota	Agaricomycetes	Russulales	Russulaceae	Lactarius	Lactarius quietus	(Fr.) Fr.	LC	E, M
553	Basidiomycota	Agaricomycetes	Russulales	Russulaceae	Lactarius	Lactarius rubidus	(Hesler & A.H. Sm.) Methven	NE
554	Basidiomycota	Agaricomycetes	Russulales	Russulaceae	Lactarius	Lactarius scrobiculatus	(Scop.) Fr.	LC	P
555	Basidiomycota	Agaricomycetes	Russulales	Russulaceae	Lactarius	Lactarius subhirtipes	X.H. Wang	NE
556	Basidiomycota	Agaricomycetes	Russulales	Russulaceae	Lactarius	Lactarius subzonarius	Hongo	LC
557	Basidiomycota	Agaricomycetes	Russulales	Russulaceae	Lactarius	Lactarius torminosus	(Schaeff.) Pers.	LC	P
558	Basidiomycota	Agaricomycetes	Russulales	Russulaceae	Lactarius	Lactarius yazooensis	Hesler & A.H. Sm.	NE
559	Basidiomycota	Agaricomycetes	Russulales	Russulaceae	Lactarius	Lactarius zonarius	(Bull.) Fr.	LC	M, P
560	Basidiomycota	Agaricomycetes	Polyporales	Laetiporaceae	Laetiporus	Laetiporus sulphureus	(Bull.) Murrill	LC	E, M
561	Basidiomycota	Agaricomycetes	Boletales	Boletaceae	Leccinum	Leccinum aurantiacum	(Bull.) Gray	LC	E, M
562	Basidiomycota	Agaricomycetes	Russulales	Auriscalpiaceae	Lentinellus	Lentinellus castoreus	(Fr.) Kühner & Maire	LC
563	Basidiomycota	Agaricomycetes	Polyporales	Polyporaceae	Lentinus	Lentinus arcularius	(Batsch) Zmitr.	DD
564	Basidiomycota	Agaricomycetes	Polyporales	Polyporaceae	Lentinus	Lentinus brumalis	(Pers.) Zmitr.	LC
565	Basidiomycota	Agaricomycetes	Polyporales	Polyporaceae	Lenzites	Lenzites betulinus	(L.) Fr.	LC	M
566	Basidiomycota	Agaricomycetes	Thelephorales	Thelephoraceae	Lenzitopsis	Lenzitopsis daii	L.W. Zhou & Kõljalg	NE
567	Ascomycota	Leotiomycetes	Leotiales	Leotiaceae	Leotia	Leotia lubrica	(Scop.) Pers.	LC
568	Basidiomycota	Agaricomycetes	Agaricales	Agaricaceae	Lepiota	Lepiota andegavensis	Mornand	NE
569	Basidiomycota	Agaricomycetes	Agaricales	Agaricaceae	Lepiota	Lepiota atrobrunneodisca	L. Fan, L. Xia & N. Mao	NE
570	Basidiomycota	Agaricomycetes	Agaricales	Agaricaceae	Lepiota	Lepiota atrodisca	Zeller	DD
571	Basidiomycota	Agaricomycetes	Agaricales	Agaricaceae	Lepiota	Lepiota brunneoincarnata	Chodat & C. Martín	LC	P
572	Basidiomycota	Agaricomycetes	Agaricales	Agaricaceae	Lepiota	Lepiota castanea	Quél.	LC	P
573	Basidiomycota	Agaricomycetes	Agaricales	Agaricaceae	Lepiota	Lepiota castaneidisca	Murrill	NE
574	Basidiomycota	Agaricomycetes	Agaricales	Agaricaceae	Lepiota	Lepiota clypeolaria	(Bull.) P. Kumm.	LC	P
575	Basidiomycota	Agaricomycetes	Agaricales	Agaricaceae	Lepiota	Lepiota coloratipes	Vizzini, J.F. Liang, Jančovič. & Zhu L. Yang	DD
576	Basidiomycota	Agaricomycetes	Agaricales	Agaricaceae	Lepiota	Lepiota cristata	(Bolton) P. Kumm.	LC	P
577	Basidiomycota	Agaricomycetes	Agaricales	Agaricaceae	Lepiota	Lepiota erminea	(Fr.) P. Kumm.	LC	E
578	Basidiomycota	Agaricomycetes	Agaricales	Agaricaceae	Lepiota	Lepiota forquignonii	Quél.	NE
579	Basidiomycota	Agaricomycetes	Agaricales	Agaricaceae	Lepiota	Lepiota helveola	Bres.	LC
580	Basidiomycota	Agaricomycetes	Agaricales	Agaricaceae	Lepiota	Lepiota oreadiformis	Velen.	DD
581	Basidiomycota	Agaricomycetes	Agaricales	Agaricaceae	Lepiota	Lepiota pallidiochracea	J.F. Liang & Zhu L. Yang	DD
582	Basidiomycota	Agaricomycetes	Agaricales	Agaricaceae	Lepiota	Lepiota psalion	Huijser & Vellinga	NE
583	Basidiomycota	Agaricomycetes	Agaricales	Agaricaceae	Lepiota	Lepiota xanthophylla	P.D. Orton	DD
584	Basidiomycota	Agaricomycetes	Agaricales	Clitocybaceae	Lepista	Lepista panaeola	(Fr.) P. Karst.	NE
585	Basidiomycota	Agaricomycetes	Agaricales	Clitocybaceae	Lepista	Lepista panaeolus	(Fr.) P. Karst.	DD
586	Basidiomycota	Agaricomycetes	Agaricales	Clitocybaceae	Lepista	Lepista ricekii	Bon	DD
587	Basidiomycota	Agaricomycetes	Agaricales	Agaricaceae	Leucoagaricus	Leucoagaricus bulbosus	R.L. Zhao & J.X. Li	NE
	Basidiomycota	Agaricomycetes	Agaricales	Agaricaceae	Leucoagaricus	Leucoagaricus centrobrunneolus	R.L. Zhao & J.X. Li	NE
588	Basidiomycota	Agaricomycetes	Agaricales	Agaricaceae	Leucoagaricus	Leucoagaricus cinereibisporus	R.L. Zhao & J.X. Li	NE
589	Basidiomycota	Agaricomycetes	Agaricales	Agaricaceae	Leucoagaricus	Leucoagaricus japonicus	(Kawam. ex Hongo) Hongo	NE
590	Basidiomycota	Agaricomycetes	Agaricales	Agaricaceae	Leucoagaricus	Leucoagaricus luteocanus	R.L. Zhao & J.X. Li	NE
591	Basidiomycota	Agaricomycetes	Agaricales	Agaricaceae	Leucoagaricus	Leucoagaricus purpurascens	T. Guo & Z.W. Ge	NE
592	Basidiomycota	Agaricomycetes	Agaricales	Agaricaceae	Leucoagaricus	Leucoagaricus roseilividus	(Murrill) E. Ludw.	NE
593	Basidiomycota	Agaricomycetes	Agaricales	Agaricaceae	Leucoagaricus	Leucoagaricus subcandidus	R.L. Zhao & J.X. Li	NE
	Basidiomycota	Agaricomycetes	Agaricales	Agaricaceae	Leucoagaricus	Leucoagaricus subnivalis	R.L. Zhao & J.X. Li	NE
594	Basidiomycota	Agaricomycetes	Agaricales	Agaricaceae	Leucoagaricus	Leucoagaricus testaceumbonatus	R.L. Zhao & J.X. Li	NE
595	Basidiomycota	Agaricomycetes	Agaricales	Agaricaceae	Leucoagaricus	Leucoagaricus xantholepis	R.L. Zhao & J.X. Li	NE
596	Basidiomycota	Agaricomycetes	Agaricales	Agaricaceae	Leucocoprinus	Leucocoprinus albosquamosus	(Y.R. Ma, Z.W. Ge & T.Z. Liu) M. Asif, Saba & Vellinga	NE
597	Basidiomycota	Agaricomycetes	Agaricales	Agaricaceae	Leucocoprinus	Leucocoprinus amanitoides	(R.M. Davis & Vellinga) Kun L. Yang, Jia Ying Lin & Zhu L. Yang	NE
598	Basidiomycota	Agaricomycetes	Agaricales	Agaricaceae	Leucocoprinus	Leucocoprinus atroazureus	(J.F. Liang, Zhu L. Yang & J. Xu) M. Asif, Saba & Vellinga	NE
599	Basidiomycota	Agaricomycetes	Agaricales	Agaricaceae	Leucocoprinus	Leucocoprinus atroviridis	(Y.R. Ma, Z.W. Ge & T.Z. Liu) M. Asif, Saba & Vellinga	NE
600	Basidiomycota	Agaricomycetes	Agaricales	Agaricaceae	Leucocoprinus	Leucocoprinus barssii	(Zeller) Migl. & Donato	NE
601	Basidiomycota	Agaricomycetes	Agaricales	Agaricaceae	Leucocoprinus	Leucocoprinus beijingensis	R.L. Zhao & J.X. Li	NE
602	Basidiomycota	Agaricomycetes	Agaricales	Agaricaceae	Leucocoprinus	Leucocoprinus birnbaumii	(Corda) Singer	LC	P
603	Basidiomycota	Agaricomycetes	Agaricales	Agaricaceae	Leucocoprinus	Leucocoprinus caeruleovertens	(Justo, Bizzi & Angelini) M. Asif, Saba & Vellinga	NE
604	Basidiomycota	Agaricomycetes	Agaricales	Agaricaceae	Leucocoprinus	Leucocoprinus centricastaneus	(Y.R. Ma, Z.W. Ge & T.Z. Liu) M. Asif, Saba & Vellinga	NE
605	Basidiomycota	Agaricomycetes	Agaricales	Agaricaceae	Leucocoprinus	Leucocoprinus cretaceus	(Bull.) Locq.	DD
606	Basidiomycota	Agaricomycetes	Agaricales	Agaricaceae	Leucocoprinus	Leucocoprinus digitatocystis	R.L. Zhao & J.X. Li	NE
607	Basidiomycota	Agaricomycetes	Agaricales	Agaricaceae	Leucocoprinus	Leucocoprinus lahorensiformis	(S. Hussain, H. Ahmad, Afshan & Khalid) M. Asif, Saba & Vellinga	NE
608	Basidiomycota	Agaricomycetes	Agaricales	Agaricaceae	Leucocoprinus	Leucocoprinus nivalis	(W.F. Chiu) M. Asif, Saba & Vellinga	NE
609	Basidiomycota	Agaricomycetes	Agaricales	Agaricaceae	Leucocoprinus	Leucocoprinus pakistaniensis	(S. Jabeen & A.N. Khalid) M. Asif & Saba	NE
610	Basidiomycota	Agaricomycetes	Agaricales	Agaricaceae	Leucocoprinus	Leucocoprinus purpureolilacinus	(Huijsman) M. Asif, Saba & Vellinga	NE
611	Basidiomycota	Agaricomycetes	Agaricales	Agaricaceae	Leucocoprinus	Leucocoprinus rubrobrunneus	(E.F. Malysheva, Svetash. & Bulakh) M. Asif, Saba & Vellinga	NE
612	Basidiomycota	Agaricomycetes	Agaricales	Agaricaceae	Leucoagaricus	Leucocoprinus rubrotinctus	(Peck) Redhead	NE
613	Basidiomycota	Agaricomycetes	Agaricales	Agaricaceae	Leucocoprinus	Leucocoprinus subvolvatus	(Malençon & Bertault) M. Asif, Saba & Vellinga	NE
614	Basidiomycota	Agaricomycetes	Agaricales	Agaricaceae	Leucocoprinus	Leucocoprinus viriditinctus	(Berk. & Broome) M. Asif, Saba & Vellinga	NE
615	Basidiomycota	Agaricomycetes	Boletales	Hygrophoropsidaceae	Leucogyrophana	Leucogyrophana mollusca	(Fr.) Pouzar	DD
616	Basidiomycota	Agaricomycetes	Agaricales	Amanitaceae	Limacella	Limacella delicata	(Fr.) Earle ex Konrad & Maubl.	LC
617	Basidiomycota	Agaricomycetes	Agaricales	Stephanosporaceae	Lindtneria	Lindtneria trachyspora	(Bourdot & Galzin) Pilát	NE
618	Basidiomycota	Agaricomycetes	Trechisporales	Hydnodontaceae	Litschauerella	Litschauerella gladiola	(G. Cunn.) Stalpers & P.K. Buchanan	DD
619	Basidiomycota	Agaricomycetes	Polyporales	Polyporaceae	Lopharia	Lopharia cinerascens	(Schwein.) G. Cunn.	LC
620	Basidiomycota	Agaricomycetes	Polyporales	Polyporaceae	Lopharia	Lopharia sinensis	S.H. He, S.L. Liu & Y.C. Dai	NE
621	Basidiomycota	Agaricomycetes	Agaricales	Lycoperdaceae	Lycoperdon	Lycoperdon curtisii	Berk.	NE
622	Basidiomycota	Agaricomycetes	Agaricales	Lycoperdaceae	Lycoperdon	Lycoperdon excipuliforme	(Scop.) Pers.	LC	E, M
623	Basidiomycota	Agaricomycetes	Agaricales	Lycoperdaceae	Lycoperdon	Lycoperdon glabrescens	Berk.	DD	E
624	Basidiomycota	Agaricomycetes	Agaricales	Lycoperdaceae	Lycoperdon	Lycoperdon mammiforme	Pers.	LC	M
625	Basidiomycota	Agaricomycetes	Agaricales	Lycoperdaceae	Lycoperdon	Lycoperdon molle	Pers.	DD
626	Basidiomycota	Agaricomycetes	Agaricales	Lycoperdaceae	Lycoperdon	Lycoperdon perlatum	Pers.	LC	E, M
627	Basidiomycota	Agaricomycetes	Agaricales	Lycoperdaceae	Lycoperdon	Lycoperdon pratense	Pers.	DD	E
628	Basidiomycota	Agaricomycetes	Agaricales	Lycoperdaceae	Lycoperdon	Lycoperdon subincarnatum	Peck	DD	E
629	Basidiomycota	Agaricomycetes	Agaricales	Lycoperdaceae	Lycoperdon	Lycoperdon umbrinum	Pers.	LC	E, M
630	Basidiomycota	Agaricomycetes	Agaricales	Lycoperdaceae	Lycoperdon	Lycoperdon wrightii	Berk. & M.A. Curtis	DD	M
631	Basidiomycota	Agaricomycetes	Hymenochaetales	Schizoporaceae	Lyomyces	Lyomyces crustosus	(Pers.) P. Karst.	NE
632	Basidiomycota	Agaricomycetes	Corticiales	Schizoporaceae	Lyomyces	Lyomyces mascarensis	Riebesehl, Yurch. & Langer	NE
633	Basidiomycota	Agaricomycetes	Corticiales	Schizoporaceae	Lyomyces	Lyomyces orientalis	Riebesehl, Yurch. & Langer	NE
634	Basidiomycota	Agaricomycetes	Corticiales	Schizoporaceae	Lyomyces	Lyomyces sambuci	(Pers.) P. Karst.	NE
635	Basidiomycota	Agaricomycetes	Agaricales	Lyophyllaceae	Lyophyllum	Lyophyllum decastes	(Fr.) Singer	LC	E, M
636	Basidiomycota	Agaricomycetes	Phallales	Phallaceae	Lysurus	Lysurus cruciatus	(Lepr. & Mont.) Henn.	DD	P
637	Basidiomycota	Agaricomycetes	Phallales	Phallaceae	Lysurus	Lysurus mokusin	(L.) Fr.	LC	M, P
638	Basidiomycota	Agaricomycetes	Phallales	Phallaceae	Lysurus	Lysurus periphragmoides	(Klotzsch) Dring	DD
639	Basidiomycota	Agaricomycetes	Phallales	Phallaceae	Lysurus	Lysurus sphaerocephalus	(Schltdl.) Hern. Caff., Urcelay, K. Hosaka & L.S. Domínguez	NE
640	Basidiomycota	Agaricomycetes	Agaricales	Callistosporiaceae	Macrocybe	Macrocybe gigantea	(Massee) Pegler & Lodge	NT	E, M
641	Basidiomycota	Agaricomycetes	Agaricales	Macrocystidiaceae	Macrocystidia	Macrocystidia cucumis	(Pers.) Joss.	LC
642	Basidiomycota	Agaricomycetes	Agaricales	Agaricaceae	Macrolepiota	Macrolepiota orientiexcoriata	Z.W. Ge, Zhu L. Yang & Vellinga	DD
643	Basidiomycota	Agaricomycetes	Agaricales	Agaricaceae	Macropsalliota	Macropsalliota americana	(Peck) Kun L. Yang, Jia Ying Lin & Zhu L. Yang	NE
644	Basidiomycota	Agaricomycetes	Agaricales	Inocybaceae	Mallocybe	Mallocybe fulvipes	(Kühner) Matheny & Esteve-Rav.	NE
645	Basidiomycota	Agaricomycetes	Agaricales	Inocybaceae	Mallocybe	Mallocybe fulvoumbonata	(Murrill) Matheny & Esteve-Rav.	NE
646	Basidiomycota	Agaricomycetes	Agaricales	Inocybaceae	Mallocybe	Mallocybe leucoblema	(Kühner) Matheny & Esteve-Rav.	NE
647	Basidiomycota	Agaricomycetes	Agaricales	Inocybaceae	Mallocybe	Mallocybe leucoloma	(Kühner) Matheny & Esteve-Rav.	NE
648	Basidiomycota	Agaricomycetes	Agaricales	Inocybaceae	Mallocybe	Mallocybe leucothrix	Matheny & M.E. Sm.	NE
649	Basidiomycota	Agaricomycetes	Agaricales	Inocybaceae	Mallocybe	Mallocybe malenconii	(R. Heim) Matheny & Esteve-Rav.	NE
650	Basidiomycota	Agaricomycetes	Agaricales	Inocybaceae	Mallocybe	Mallocybe myriadophylla	(Vauras & E. Larss.) Matheny & Esteve-Rav.	NE
651	Basidiomycota	Agaricomycetes	Agaricales	Inocybaceae	Mallocybe	Mallocybe siciliana	(Brugaletta, Consiglio & M. Marchetti) Brugaletta, Consiglio & M. Marchetti	NE
652	Basidiomycota	Agaricomycetes	Agaricales	Inocybaceae	Mallocybe	Mallocybe subtomentosa	(Peck) Matheny & Kudzma	NE
653	Basidiomycota	Agaricomycetes	Agaricales	Inocybaceae	Mallocybe	Mallocybe unicolor	(Peck) Matheny & Esteve-Rav.	NE
654	Basidiomycota	Agaricomycetes	Agaricales	Omphalotaceae	Marasmiellus	Marasmiellus brunneigracilis	(Corner) J.S. Oliveira	NE
655	Basidiomycota	Agaricomycetes	Agaricales	Omphalotaceae	Marasmiellus	Marasmiellus candidus	(Fr.) Singer	LC
656	Basidiomycota	Agaricomycetes	Agaricales	Omphalotaceae	Marasmiellus	Marasmiellus rhizomorphogenus	Antonín, Ryoo & H.D. Shin	NE
657	Basidiomycota	Agaricomycetes	Agaricales	Marasmiaceae	Marasmius	Marasmius albopurpureus	T.H. Li & C.Q. Wang	LC
658	Basidiomycota	Agaricomycetes	Agaricales	Marasmiaceae	Marasmius	Marasmius brunneoaurantiacus	Antonín & Buyck	NE
659	Basidiomycota	Agaricomycetes	Agaricales	Marasmiaceae	Marasmius	Marasmius brunneospermus	Har. Takah.	NE
660	Basidiomycota	Agaricomycetes	Agaricales	Marasmiaceae	Marasmius	Marasmius cohaerens	(Pers.) Cooke & Quél.	LC	P
661	Basidiomycota	Agaricomycetes	Agaricales	Marasmiaceae	Marasmius	Marasmius collinus	(Scop.) Singer	DD
662	Basidiomycota	Agaricomycetes	Agaricales	Marasmiaceae	Marasmius	Marasmius confertus	Berk. & Broome	DD
663	Basidiomycota	Agaricomycetes	Agaricales	Marasmiaceae	Marasmius	Marasmius crinipes	Antonín, Ryoo & H.D. Shin	NE
664	Basidiomycota	Agaricomycetes	Agaricales	Marasmiaceae	Marasmius	Marasmius delectans	Morgan	NE
665	Basidiomycota	Agaricomycetes	Agaricales	Marasmiaceae	Marasmius	Marasmius fulvoferrugineus	Gilliam	NE
666	Basidiomycota	Agaricomycetes	Agaricales	Marasmiaceae	Marasmius	Marasmius laticlavatus	Wannathes, Desjardin & Lumyong	NE
667	Basidiomycota	Agaricomycetes	Agaricales	Marasmiaceae	Marasmius	Marasmius macrocystidiosus	Kiyashko & E.F. Malysheva	NE
668	Basidiomycota	Agaricomycetes	Agaricales	Marasmiaceae	Marasmius	Marasmius maximus	Hongo	LC	E
669	Basidiomycota	Agaricomycetes	Agaricales	Marasmiaceae	Marasmius	Marasmius occultatiformis	Antonín, Ryoo & H.D. Shin	DD
670	Basidiomycota	Agaricomycetes	Agaricales	Marasmiaceae	Marasmius	Marasmius occultatus	Har. Takah.	NE
671	Basidiomycota	Agaricomycetes	Agaricales	Marasmiaceae	Marasmius	Marasmius ochroleucus	Desjardin & E. Horak	DD
672	Basidiomycota	Agaricomycetes	Agaricales	Marasmiaceae	Marasmius	Marasmius oreades	(Bolton) Fr.	LC	E, M
673	Basidiomycota	Agaricomycetes	Agaricales	Marasmiaceae	Marasmius	Marasmius pallescens	Murrill	NE
674	Basidiomycota	Agaricomycetes	Agaricales	Marasmiaceae	Marasmius	Marasmius siccus	(Schwein.) Fr.	LC
675	Basidiomycota	Agaricomycetes	Agaricales	Marasmiaceae	Marasmius	Marasmius strobiluriformis	Antonín, Ryoo & H.D. Shin	NE
676	Basidiomycota	Agaricomycetes	Agaricales	Marasmiaceae	Marasmius	Marasmius tangerinus	Wannathes, Suwannar., Kumla & Lumyong	NE
677	Basidiomycota	Agaricomycetes	Polyporales	Polyporaceae	Mariorajchenbergia	Mariorajchenbergia subcavernulosa	(Y.C. Dai & Sheng H. Wu) Gibertoni & C.R.S. Lira	NE
678	Ascomycota	Pezizomycetes	Pezizales	Pezizaceae	Mattirolomyces	Mattirolomyces terfezioides	(Mattir.) E. Fisch.	NE	E
679	Basidiomycota	Agaricomycetes	Agaricales	Porotheleaceae	Megacollybia	Megacollybia clitocyboidea	R.H. Petersen, Takehashi & Nagas.	LC
680	Basidiomycota	Agaricomycetes	Agaricales	Incertae sedis	Melanoleuca	Melanoleuca arcuata	(Bull.) Singer	LC	E
681	Basidiomycota	Agaricomycetes	Agaricales	Incertae sedis	Melanoleuca	Melanoleuca bataillei	Malençon	NE
682	Basidiomycota	Agaricomycetes	Agaricales	Incertae sedis	Melanoleuca	Melanoleuca brevipes	(Bull.) Pat.	LC	E
683	Basidiomycota	Agaricomycetes	Agaricales	Incertae sedis	Melanoleuca	Melanoleuca cinereifolia	(Bon) Bon	NE
684	Basidiomycota	Agaricomycetes	Agaricales	Incertae sedis	Melanoleuca	Melanoleuca cognata	(Fr.) Konrad & Maubl.	LC	E
685	Basidiomycota	Agaricomycetes	Agaricales	Incertae sedis	Melanoleuca	Melanoleuca communis	Sánchez-García & J. Cifuentes	NE
686	Basidiomycota	Agaricomycetes	Agaricales	Incertae sedis	Melanoleuca	Melanoleuca exscissa	(Fr.) Singer	LC	E
687	Basidiomycota	Agaricomycetes	Agaricales	Incertae sedis	Melanoleuca	Melanoleuca griseobrunnea	Antonín, Ďuriška & Tomšovský	NE
688	Basidiomycota	Agaricomycetes	Agaricales	Incertae sedis	Melanoleuca	Melanoleuca juliannae	Rimóczi, Antonín, L. Nagy & Tomšovský	NE
689	Basidiomycota	Agaricomycetes	Agaricales	Incertae sedis	Melanoleuca	Melanoleuca leucopoda	X.D. Yu	DD	E
690	Basidiomycota	Agaricomycetes	Agaricales	Incertae sedis	Melanoleuca	Melanoleuca microcephala	(P. Karst.) Singer	NE
691	Basidiomycota	Agaricomycetes	Agaricales	Incertae sedis	Melanoleuca	Melanoleuca porphyropoda	X.D. Yu	DD	E
692	Basidiomycota	Agaricomycetes	Agaricales	Incertae sedis	Melanoleuca	Melanoleuca stridula	(Fr.) Singer	DD
693	Basidiomycota	Agaricomycetes	Agaricales	Incertae sedis	Melanoleuca	Melanoleuca verrucipes	(Fr.) Singer	LC	E
694	Basidiomycota	Agaricomycetes	Agaricales	Agaricaceae	Melanophyllum	Melanophyllum haematospermum	(Bull.) Kreisel	DD
695	Basidiomycota	Agaricomycetes	Agaricales	Marasmiaceae	Moniliophthora	Moniliophthora canescens	(Har. Takah.) Kerekes & Desjardin	NE
696	Basidiomycota	Agaricomycetes	Polyporales	Hyphodermataceae	Mutatoderma	Mutatoderma mutatum	(Peck) C.E. Gómez	LC
697	Basidiomycota	Agaricomycetes	Phallales	Phallaceae	Mutinus	Mutinus caninus	(Huds.) Fr.	LC	P
698	Basidiomycota	Agaricomycetes	Agaricales	Mycenaceae	Mycena	Mycena abramsii	(Murrill) Murrill	LC
699	Basidiomycota	Agaricomycetes	Agaricales	Mycenaceae	Mycena	Mycena cicognanii	Robich	NE
700	Basidiomycota	Agaricomycetes	Agaricales	Mycenaceae	Mycena	Mycena citrinomarginata	Gillet	DD
701	Basidiomycota	Agaricomycetes	Agaricales	Mycenaceae	Mycena	Mycena filopes	(Bull.) P. Kumm.	DD
702	Basidiomycota	Agaricomycetes	Agaricales	Mycenaceae	Mycena	Mycena galericulata	(Scop.) Gray	LC	E, M
703	Basidiomycota	Agaricomycetes	Agaricales	Mycenaceae	Mycena	Mycena haematopus	(Pers.) P. Kumm.	LC	M, P
704	Basidiomycota	Agaricomycetes	Agaricales	Mycenaceae	Mycena	Mycena lammiensis	Harmaja	NE
705	Basidiomycota	Agaricomycetes	Agaricales	Mycenaceae	Mycena	Mycena leptocephala	(Pers.) Gillet	DD
706	Basidiomycota	Agaricomycetes	Agaricales	Mycenaceae	Mycena	Mycena megaspora	Kauffman	NE
707	Basidiomycota	Agaricomycetes	Agaricales	Mycenaceae	Mycena	Mycena metata	(Fr.) P. Kumm.	DD
708	Basidiomycota	Agaricomycetes	Agaricales	Mycenaceae	Mycena	Mycena niveipes	(Murrill) Murrill	DD
709	Basidiomycota	Agaricomycetes	Agaricales	Mycenaceae	Mycena	Mycena pearsoniana	Dennis ex Singer	NE
710	Basidiomycota	Agaricomycetes	Agaricales	Mycenaceae	Mycena	Mycena plumbea	P. Karst.	NE
711	Basidiomycota	Agaricomycetes	Agaricales	Mycenaceae	Mycena	Mycena polygramma	(Bull.) Gray	LC
712	Basidiomycota	Agaricomycetes	Agaricales	Mycenaceae	Mycena	Mycena pura	(Pers.) P. Kumm.	LC	M, P
713	Basidiomycota	Agaricomycetes	Agaricales	Mycenaceae	Mycena	Mycena rosea	Gramberg	LC
714	Basidiomycota	Agaricomycetes	Agaricales	Mycenaceae	Mycena	Mycena xantholeuca	Kühner	NE
716	Basidiomycota	Agaricomycetes	Agaricales	Incertae sedis	Mycenella	Mycenella bryophila	(Voglino) Singer	DD
717	Basidiomycota	Agaricomycetes	Agaricales	Omphalotaceae	Mycetinis	Mycetinis scorodonius	(Fr.) A.W. Wilson & Desjardin	LC	E, M
718	Basidiomycota	Agaricomycetes	Boletales	Boletaceae	Neoboletus	Neoboletus erythropus	(Pers.) C. Hahn	NE
719	Basidiomycota	Agaricomycetes	Gloeophyllales	Gloeophyllaceae	Neolentinus	Neolentinus lepideus	(Fr.) Redhead & Ginns	LC
720	Ascomycota	Pezizomycetes	Pezizales	Otideaceae	Otidea	Otidea bufonia	(Pers.) Boud.	LC
721	Basidiomycota	Agaricomycetes	Hymenochaetales	Oxyporaceae	Oxyporus	Oxyporus ginkgonis	Y.C. Dai	LC
722	Basidiomycota	Agaricomycetes	Hymenochaetales	Oxyporaceae	Oxyporus	Oxyporus populinus	(Schumach.) Donk	LC
723	Basidiomycota	Agaricomycetes	Agaricales	Tubariaceae	Pachylepyrium	Pachylepyrium carbonicola	(A.H. Sm.) Singer	DD
724	Basidiomycota	Agaricomycetes	Hymenochaetales	Hirschioporaceae	Pallidohirschioporus	Pallidohirschioporus biformis	(Fr.) Y.C. Dai, Yuan Yuan & Meng Zhou	NE
725	Basidiomycota	Agaricomycetes	Agaricales	Galeropsidaceae	Panaeolus	Panaeolus acuminatus	(P. Kumm.) Quél.	LC	P
726	Basidiomycota	Agaricomycetes	Agaricales	Galeropsidaceae	Panaeolus	Panaeolus cyanescens	Sacc.	LC	P
727	Basidiomycota	Agaricomycetes	Agaricales	Galeropsidaceae	Panaeolus	Panaeolus olivaceus	F.H. Møller	NE
728	Basidiomycota	Agaricomycetes	Agaricales	Galeropsidaceae	Panaeolus	Panaeolus semiovatus	(Sowerby) S. Lundell & Nannf.	LC	P
729	Basidiomycota	Agaricomycetes	Agaricales	Galeropsidaceae	Panaeolus	Panaeolus subbalteatus	(Berk. & Broome) Sacc.	LC	P
730	Basidiomycota	Agaricomycetes	Agaricales	Mycenaceae	Panellus	Panellus stipticus	(Bull.) P. Karst.	LC
731	Basidiomycota	Agaricomycetes	Polyporales	Panaceae	Panus	Panus conchatus	(Bull.) Fr.	LC	E, M
732	Basidiomycota	Agaricomycetes	Polyporales	Panaceae	Panus	Panus neostrigosus	Drechsler-Santos & Wartchow	LC
733	Basidiomycota	Agaricomycetes	Polyporales	Panaceae	Panus	Panus purpuratus	G. Stev.	NE
734	Ascomycota	Pezizomycetes	Pezizales	Pezizaceae	Paragalactinia	Paragalactinia michelii	(Boud.) Van Vooren	NE
735	Ascomycota	Pezizomycetes	Pezizales	Pezizaceae	Paragalactinia	Paragalactinia succosa	(Berk.) Van Vooren	NE
736	Basidiomycota	Agaricomycetes	Agaricales	incertae sedis	Paralepista	Paralepista gilva	(Pers.) Raithelh.	DD
737	Basidiomycota	Agaricomycetes	Agaricales	Marasmiaceae	Paramarasmius	Paramarasmius palmivorus	(Sharples) Antonín & Kolařík	NE
738	Basidiomycota	Agaricomycetes	Agaricales	Psathyrellaceae	Parasola	Parasola auricoma	(Pat.) Redhead, Vilgalys & Hopple	DD
739	Basidiomycota	Agaricomycetes	Agaricales	Psathyrellaceae	Parasola	Parasola conopila	(Fr.) Örstadius & E. Larss.	NE
740	Basidiomycota	Agaricomycetes	Agaricales	Psathyrellaceae	Parasola	Parasola conopilea	(Fr.) Örstadius & E. Larss.	NE
741	Basidiomycota	Agaricomycetes	Agaricales	Psathyrellaceae	Parasola	Parasola conopilus	(Fr.) Örstadius & E. Larss.	DD
742	Basidiomycota	Agaricomycetes	Agaricales	Psathyrellaceae	Parasola	Parasola kuehneri	(Uljé & Bas) Redhead, Vilgalys & Hopple	NE
743	Basidiomycota	Agaricomycetes	Agaricales	Psathyrellaceae	Parasola	Parasola lactea	(A.H. Sm.) Redhead, Vilgalys & Hopple	NE
744	Basidiomycota	Agaricomycetes	Agaricales	Psathyrellaceae	Parasola	Parasola leiocephala	(P.D. Orton) Redhead, Vilgalys & Hopple	LC
745	Basidiomycota	Agaricomycetes	Agaricales	Psathyrellaceae	Parasola	Parasola lilatincta	(Bender & Uljé) Redhead, Vilgalys & Hopple	NE
746	Basidiomycota	Agaricomycetes	Agaricales	Psathyrellaceae	Parasola	Parasola malakandensis	S. Hussain, Afshan & H. Ahmad	NE
747	Basidiomycota	Agaricomycetes	Agaricales	Psathyrellaceae	Parasola	Parasola psathyrelloides	K.G.G. Ganga & Manim.	NE
748	Basidiomycota	Agaricomycetes	Agaricales	Psathyrellaceae	Parasola	Parasola setulosa	(Berk. & Broome) Redhead, Vilgalys & Hopple	NE
749	Basidiomycota	Agaricomycetes	Boletales	Paxillaceae	Paxillus	Paxillus ammoniavirescens	Contu & Dessì	NE
750	Basidiomycota	Agaricomycetes	Boletales	Paxillaceae	Paxillus	Paxillus involutus	(Batsch) Fr.	LC	M, P
751	Basidiomycota	Agaricomycetes	Boletales	Paxillaceae	Paxillus	Paxillus obscurisporus	C. Hahn	NE
752	Basidiomycota	Agaricomycetes	Boletales	Paxillaceae	Paxillus	Paxillus vernalis	Watling	NE
753	Basidiomycota	Agaricomycetes	Russulales	Peniophoraceae	Peniophora	Peniophora bicornis	Hjortstam & Ryvarden	DD
754	Basidiomycota	Agaricomycetes	Russulales	Peniophoraceae	Peniophora	Peniophora cinerea	(Pers.) Cooke	DD
755	Basidiomycota	Agaricomycetes	Russulales	Peniophoraceae	Peniophora	Peniophora crassitunicata	Boidin, Lanq. & Gilles	NE
756	Basidiomycota	Agaricomycetes	Russulales	Peniophoraceae	Peniophora	Peniophora incarnata	(Pers.) P. Karst.	LC
757	Basidiomycota	Agaricomycetes	Russulales	Peniophoraceae	Peniophora	Peniophora lassa	(Spirin & Kout) Y.Lin Xu & S.H. He	NE
758	Basidiomycota	Agaricomycetes	Russulales	Peniophoraceae	Peniophora	Peniophora manshurica	Parmasto	DD
759	Basidiomycota	Agaricomycetes	Russulales	Peniophoraceae	Peniophora	Peniophora nuda	(Fr.) Bres.	DD
760	Basidiomycota	Agaricomycetes	Russulales	Peniophoraceae	Peniophora	Peniophora pseudoversicolor	Boidin	NE
761	Basidiomycota	Agaricomycetes	Russulales	Peniophoraceae	Peniophora	Peniophora rufa	(Fr.) Boidin	NE
762	Basidiomycota	Agaricomycetes	Hymenochaetales	Peniophorellaceae	Peniophorella	Peniophorella crystallifera	Yurchenko, Sheng H. Wu & N. Maek.	NE
763	Basidiomycota	Agaricomycetes	Hymenochaetales	Peniophorellaceae	Peniophorella	Peniophorella praetermissa	(P. Karst.) K.H. Larss.	NE
764	Basidiomycota	Agaricomycetes	Hymenochaetales	Peniophorellaceae	Peniophorella	Peniophorella rude	(Bres.) K.H. Larss.	LC
765	Basidiomycota	Agaricomycetes	Polyporales	Polyporaceae	Perenniporia	Perenniporia corticola	(Corner) Decock	NE
766	Basidiomycota	Agaricomycetes	Polyporales	Polyporaceae	Perenniporia	Perenniporia formosana	T.T. Chang	DD
767	Ascomycota	Pezizomycetes	Pezizales	Pezizaceae	Peziza	Peziza depressa	Pers.	DD
768	Ascomycota	Pezizomycetes	Pezizales	Pezizaceae	Peziza	Peziza irina	Quél.	NE
769	Ascomycota	Pezizomycetes	Pezizales	Pezizaceae	Peziza	Peziza saniosa	Schrad.	DD
770	Basidiomycota	Agaricomycetes	Gomphales	Gomphaceae	Phaeoclavulina	Phaeoclavulina abietina	(Pers.) Giachini	LC
771	Basidiomycota	Agaricomycetes	Gomphales	Gomphaceae	Phaeoclavulina	Phaeoclavulina decurrens	(Pers.) J.H. Petersen	NE
772	Basidiomycota	Tremellomycetes	Tremellales	Tremellaceae	Phaeotremella	Phaeotremella frondosa	(Fr.) Spirin & V. Malysheva	NE	E
773	Basidiomycota	Tremellomycetes	Tremellales	Tremellaceae	Phaeotremella	Phaeotremella roseotincta	(Lloyd) V. Malysheva	NE
774	Basidiomycota	Agaricomycetes	Phallales	Phallaceae	Phallus	Phallus hadriani	Vent.	DD
775	Basidiomycota	Agaricomycetes	Phallales	Phallaceae	Phallus	Phallus rubicundus	(Bosc) Fr.	LC	M, P
776	Basidiomycota	Agaricomycetes	Phallales	Phallaceae	Phallus	Phallus rugulosus	(E. Fisch.) Lloyd	DD
777	Basidiomycota	Agaricomycetes	Phallales	Phallaceae	Phallus	Phallus ultraduplicatus	X.D. Yu, W. Lv, S.X. Lv, Xu H. Chen & Qin Wang	NE
778	Basidiomycota	Agaricomycetes	Polyporales	Phanerochaetaceae	Phanerochaete	Phanerochaete concrescens	Spirin & Volobuev	NE
779	Basidiomycota	Agaricomycetes	Polyporales	Phanerochaetaceae	Phanerochaete	Phanerochaete cystidiata	Sheng H. Wu, C.C. Chen & C.L. Wei	NE
780	Basidiomycota	Agaricomycetes	Polyporales	Phanerochaetaceae	Phanerochaete	Phanerochaete sanguineocarnosa	Floudas & Hibbett	NE
781	Basidiomycota	Agaricomycetes	Polyporales	Phanerochaetaceae	Phanerochaete	Phanerochaete sordida	(P. Karst.) J. Erikss. & Ryvarden	LC
782	Basidiomycota	Agaricomycetes	Polyporales	Irpicaceae	Phanerochaetella	Phanerochaetella angustocystidiata	(Sheng H. Wu) C.C. Chen & Sheng H. Wu	NE
783	Basidiomycota	Agaricomycetes	Polyporales	Incertae sedis	Phanerodontia	Phanerodontia magnoliae	(Berk. & M.A. Curtis) Hjortstam & Ryvarden	NE
784	Basidiomycota	Agaricomycetes	Hymenochaetales	Hymenochaetaceae	Phellinus	Phellinus erectus	A. David, Dequatre & Fiasson	DD
785	Basidiomycota	Agaricomycetes	Hymenochaetales	Hymenochaetaceae	Phellinus	Phellinus igniarius	(L.) Quél.	LC	M
786	Basidiomycota	Agaricomycetes	Hymenochaetales	Hymenochaetaceae	Phellinus	Phellinus orientoasiaticus	L.W. Zhou & Y.C. Dai	NE	M
787	Basidiomycota	Agaricomycetes	Hymenochaetales	Hymenochaetaceae	Phellinus	Phellinus pomaceus	(Pers.) Maire	LC
788	Basidiomycota	Agaricomycetes	Polyporales	Meruliaceae	Phlebia	Phlebia acerina	Peck	DD
789	Basidiomycota	Agaricomycetes	Polyporales	Meruliaceae	Phlebia	Phlebia tremellosa	(Schrad.) Nakasone & Burds.	LC	M
790	Basidiomycota	Agaricomycetes	Polyporales	Phanerochaetaceae	Phlebiopsis	Phlebiopsis gigantea	(Fr.) Jülich	LC
791	Basidiomycota	Agaricomycetes	Polyporales	Phanerochaetaceae	Phlebiopsis	Phlebiopsis pilatii	(Parmasto) Spirin & Miettinen	LC
792	Basidiomycota	Agaricomycetes	Agaricales	Porotheleaceae	Phloeomana	Phloeomana minutula	(Sacc.) Redhead	LC
793	Basidiomycota	Agaricomycetes	Agaricales	Strophariaceae	Pholiota	Pholiota adiposa	(Batsch) P. Kumm.	LC	E, M
794	Basidiomycota	Agaricomycetes	Agaricales	Strophariaceae	Pholiota	Pholiota aurivella	(Batsch) P. Kumm.	LC	E, M
795	Basidiomycota	Agaricomycetes	Agaricales	Strophariaceae	Pholiota	Pholiota gummosa	(Lasch) Singer	LC	E
796	Basidiomycota	Agaricomycetes	Agaricales	Strophariaceae	Pholiota	Pholiota jahnii	Tjall.-Beuk. & Bas	LC
797	Basidiomycota	Agaricomycetes	Agaricales	Strophariaceae	Pholiota	Pholiota limonella	(Peck) Sacc.	DD
798	Basidiomycota	Agaricomycetes	Agaricales	Strophariaceae	Pholiota	Pholiota populnea	(Pers.) Kuyper & Tjall.-Beuk.	NE	E, M
799	Basidiomycota	Agaricomycetes	Agaricales	Strophariaceae	Pholiota	Pholiota squarrosa	(Vahl) P. Kumm.	LC
800	Basidiomycota	Agaricomycetes	Agaricales	Bolbitiaceae	Pholiotina	Pholiotina calongei	Siquier, E. Suárez, Salom & Planas	NE
801	Basidiomycota	Agaricomycetes	Hymenochaetales	Hymenochaetaceae	Phylloporia	Phylloporia oreophila	L.W. Zhou & Y.C. Dai	DD
802	Basidiomycota	Agaricomycetes	Agaricales	Phyllotopsidaceae	Phyllotopsis	Phyllotopsis nidulans	(Pers.) Singer	LC	E
803	Basidiomycota	Agaricomycetes	Polyporales	Meruliaceae	Physisporinus	Physisporinus crataegi	F. Wu, Jia J. Chen & Y.C. Dai	NE
804	Basidiomycota	Agaricomycetes	Polyporales	Polyporaceae	Picipes	Picipes badius	(Pers.) Zmitr. & Kovalenko	LC
805	Basidiomycota	Agaricomycetes	Polyporales	Fomitopsidaceae	Pilatoporus	Pilatoporus palustris	(Berk. & M.A. Curtis) Kotl. & Pouzar	NE
806	Basidiomycota	Agaricomycetes	Agaricales	Pleurotaceae	Pleurotus	Pleurotus cornucopiae	(Paulet) Quél.	LC	E, M
807	Basidiomycota	Agaricomycetes	Agaricales	Pleurotaceae	Pleurotus	Pleurotus pulmonarius	(Fr.) Quél.	LC	E, M
808	Basidiomycota	Agaricomycetes	Amylocorticiales	Amylocorticiaceae	Plicaturopsis	Plicaturopsis crispa	(Pers.) D.A. Reid	LC
809	Basidiomycota	Agaricomycetes	Agaricales	Pluteaceae	Pluteus	Pluteus americanus	(P. Banerjee & Sundb.) Justo, E.F. Malysheva & Minnis	NE
810	Basidiomycota	Agaricomycetes	Agaricales	Pluteaceae	Pluteus	Pluteus castroae	Justo & E.F. Malysheva	NE
811	Basidiomycota	Agaricomycetes	Agaricales	Pluteaceae	Pluteus	Pluteus cervinus	(Schaeff.) P. Kumm.	LC	E
812	Basidiomycota	Agaricomycetes	Agaricales	Pluteaceae	Pluteus	Pluteus cinereofuscus	J.E. Lange	DD
813	Basidiomycota	Agaricomycetes	Agaricales	Pluteaceae	Pluteus	Pluteus decoloratus	E. Horak	NE
814	Basidiomycota	Agaricomycetes	Agaricales	Pluteaceae	Pluteus	Pluteus ephebeus	(Fr.) Gillet	LC
815	Basidiomycota	Agaricomycetes	Agaricales	Pluteaceae	Pluteus	Pluteus fibrillosus	Murrill	NE
816	Basidiomycota	Agaricomycetes	Agaricales	Pluteaceae	Pluteus	Pluteus inflatus	Velen.	NE
817	Basidiomycota	Agaricomycetes	Agaricales	Pluteaceae	Pluteus	Pluteus leoninus	(Schaeff.) P. Kumm.	LC	E
818	Basidiomycota	Agaricomycetes	Agaricales	Pluteaceae	Pluteus	Pluteus longistriatus	(Peck) Peck	LC	E
819	Basidiomycota	Agaricomycetes	Agaricales	Pluteaceae	Pluteus	Pluteus multiformis	Justo, A. Caball. & G. Muñoz	NE
820	Basidiomycota	Agaricomycetes	Agaricales	Pluteaceae	Pluteus	Pluteus nanus	(Pers.) P. Kumm.	LC
821	Basidiomycota	Agaricomycetes	Agaricales	Pluteaceae	Pluteus	Pluteus nothopellitus	Justo & M.L. Castro	NE
822	Basidiomycota	Agaricomycetes	Agaricales	Pluteaceae	Pluteus	Pluteus pantherinus	Courtec. & M. Uchida	DD
823	Basidiomycota	Agaricomycetes	Agaricales	Pluteaceae	Pluteus	Pluteus petasatus	(Fr.) Gillet	LC	E
824	Basidiomycota	Agaricomycetes	Agaricales	Pluteaceae	Pluteus	Pluteus romellii	(Britzelm.) Sacc.	DD
825	Basidiomycota	Agaricomycetes	Agaricales	Pluteaceae	Pluteus	Pluteus salicinus	(Pers.) P. Kumm.	LC
826	Basidiomycota	Agaricomycetes	Agaricales	Pluteaceae	Pluteus	Pluteus siccus	E.F. Malysheva	NE
827	Basidiomycota	Agaricomycetes	Agaricales	Pluteaceae	Pluteus	Pluteus variabilicolor	Babos	NE
828	Basidiomycota	Agaricomycetes	Polyporales	Podoscyphaceae	Podoscypha	Podoscypha bolleana	(Mont.) Boidin	NE
829	Basidiomycota	Agaricomycetes	Polyporales	Podoscyphaceae	Podoscypha	Podoscypha fulvonitens	(Berk.) D.A. Reid	NE
830	Basidiomycota	Agaricomycetes	Polyporales	Polyporaceae	Polyporus	Polyporus gracilisporus	(H. Lee, N.K. Kim & Y.W. Lim) Bernicchia & Gorjón	NE
831	Basidiomycota	Agaricomycetes	Polyporales	Polyporaceae	Polyporus	Polyporus leprieurii	Mont.	LC
832	Basidiomycota	Agaricomycetes	Polyporales	Polyporaceae	Polyporus	Polyporus mori	(Pollini) Fr.	NE	M
833	Basidiomycota	Agaricomycetes	Polyporales	Polyporaceae	Polyporus	Polyporus tuberaster	(Jacq. ex Pers.) Fr.	LC
834	Basidiomycota	Agaricomycetes	Polyporales	Phanerochaetaceae	Porostereum	Porostereum spadiceum	(Pers.) Hjortstam & Ryvarden	LC
835	Basidiomycota	Agaricomycetes	Polyporales	Dacryobolaceae	Postia	Postia balsamea	(Peck) Jülich	LC
836	Basidiomycota	Agaricomycetes	Polyporales	Dacryobolaceae	Postia	Postia tephroleuca	(Fr.) Jülich	LC
837	Basidiomycota	Agaricomycetes	Agaricales	Cortinariaceae	Protoglossum	Protoglossum niveum	(Vittad.) T.W. May	DD
838	Basidiomycota	Agaricomycetes	Agaricales	Psathyrellaceae	Psathyrella	Psathyrella amaura	(Berk. & Broome) Pegler	NE
839	Basidiomycota	Agaricomycetes	Agaricales	Psathyrellaceae	Psathyrella	Psathyrella ammophila	(Durieu & Lév.) P.D. Orton	DD
840	Basidiomycota	Agaricomycetes	Agaricales	Psathyrellaceae	Psathyrella	Psathyrella atricastanea	(Murrill) A.H. Sm.	NE
841	Basidiomycota	Agaricomycetes	Agaricales	Psathyrellaceae	Psathyrella	Psathyrella bipellis	(Quél.) A.H. Sm.	DD
842	Basidiomycota	Agaricomycetes	Agaricales	Psathyrellaceae	Psathyrella	Psathyrella olympiana	A.H. Sm.	DD
843	Basidiomycota	Agaricomycetes	Agaricales	Psathyrellaceae	Psathyrella	Psathyrella phegophila	Romagn.	NE
844	Basidiomycota	Agaricomycetes	Agaricales	Psathyrellaceae	Psathyrella	Psathyrella pygmaea	(Bull.) Singer	DD
845	Basidiomycota	Agaricomycetes	Agaricales	Psathyrellaceae	Psathyrella	Psathyrella spadiceogrisea	(Schaeff.) Maire	DD
846	Basidiomycota	Agaricomycetes	Agaricales	Psathyrellaceae	Psathyrella	Psathyrella subcacao	(T. Bau & J.Q. Yan) Voto	NE
847	Basidiomycota	Agaricomycetes	Agaricales	Psathyrellaceae	Psathyrella	Psathyrella thiersii	A.H. Sm.	DD
848	Basidiomycota	Agaricomycetes	Agaricales	Psathyrellaceae	Psathyrella	Psathyrella uliginicola	McKnight & A.H. Sm.	NE
849	Basidiomycota	Agaricomycetes	Agaricales	Psathyrellaceae	Psathyrella	Psathyrella vestita	(Peck) A.H. Sm.	NE
850	Ascomycota	Dothideomycetes	Mycosphaerellales	Mycosphaerellaceae	Pseudocercospora	Pseudocercospora vitis	(Lév.) Speg.	NE
851	Basidiomycota	Agaricomycetes	Polyporales	Fomitopsidaceae	Pseudophaeolus	Pseudophaeolus soloniensis	(Dubois) V. Spirin & B. Rivoire	NE
852	Basidiomycota	Agaricomycetes	Agaricales	Inocybaceae	Pseudosperma	Pseudosperma amabile	Bandini, B. Oertel & Wehr	NE
853	Basidiomycota	Agaricomycetes	Agaricales	Inocybaceae	Pseudosperma	Pseudosperma arenarium	Y.G. Fan, Fei Xu, Hai J. Li & Vauras	NE
854	Basidiomycota	Agaricomycetes	Agaricales	Inocybaceae	Pseudosperma	Pseudosperma citrinostipes	Y.G. Fan & W.J. Yu	NE
855	Basidiomycota	Agaricomycetes	Agaricales	Inocybaceae	Pseudosperma	Pseudosperma conviviale	Cervini, Bizio & P. Alvarado	NE
856	Basidiomycota	Agaricomycetes	Agaricales	Inocybaceae	Pseudosperma	Pseudosperma melliolens	(Kühner) Matheny & Esteve-Rav.	NE
857	Basidiomycota	Agaricomycetes	Agaricales	Inocybaceae	Pseudosperma	Pseudosperma obsoletum	(Quadr.) Valade	NE
858	Basidiomycota	Agaricomycetes	Agaricales	Inocybaceae	Pseudosperma	Pseudosperma perlatum	(Cooke) Matheny & Esteve-Rav.	NE
859	Basidiomycota	Agaricomycetes	Agaricales	Inocybaceae	Pseudosperma	Pseudosperma pseudoniveivelatum	L. Fan & N. Mao	NE
860	Basidiomycota	Agaricomycetes	Agaricales	Inocybaceae	Pseudosperma	Pseudosperma rimosum	(Bull.) Matheny & Esteve-Rav.	NE
861	Basidiomycota	Agaricomycetes	Agaricales	Inocybaceae	Pseudosperma	Pseudosperma solare	Bandini, B. Oertel & U. Eberh.	NE
862	Basidiomycota	Agaricomycetes	Agaricales	Inocybaceae	Pseudosperma	Pseudosperma sororium	(Kauffman) Matheny & Esteve-Rav.	NE
863	Basidiomycota	Agaricomycetes	Agaricales	Inocybaceae	Pseudosperma	Pseudosperma triaciculare	Saba & Khalid	NE
864	Basidiomycota	Agaricomycetes	Polyporales	Postiaceae	Ptychogaster	Ptychogaster rubescens	Boud.	NE
865	Basidiomycota	Agaricomycetes	Corticiales	Punctulariaceae	Punctularia	Punctularia strigosozonata	(Schwein.) P.H.B. Talbot	LC
866	Basidiomycota	Agaricomycetes	Agaricales	Radulomycetaceae	Radulomyces	Radulomyces confluens	(Fr.) M.P. Christ.	DD
867	Basidiomycota	Agaricomycetes	Agaricales	Radulomycetaceae	Radulomyces	Radulomyces copelandii	(Pat.) Hjortstam & Spooner	NE
868	Basidiomycota	Agaricomycetes	Gomphales	Gomphaceae	Ramaria	Ramaria paraconcolor	Franchi & M. Marchetti	NE
869	Basidiomycota	Agaricomycetes	Gomphales	Gomphaceae	Ramaria	Ramaria pseudogracilis	R.H. Petersen	NE
870	Basidiomycota	Agaricomycetes	Gomphales	Gomphaceae	Ramaria	Ramaria stricta	(Pers.) Quél.	NT	E
871	Basidiomycota	Agaricomycetes	Polyporales	Phanerochaetaceae	Rhizochaete	Rhizochaete chinensis	C.C. Chen, Sheng H. Wu & S.H. He	NE
872	Basidiomycota	Agaricomycetes	Cantharellales	Ceratobasidiaceae	Rhizoctonia	Rhizoctonia solani	J.G. Kühn	NE
873	Basidiomycota	Agaricomycetes	Polyporales	Polyporaceae	Rhizoperenniporia	Rhizoperenniporia japonica	(Yasuda) B.K. Cui & Xing Ji	NE
874	Basidiomycota	Agaricomycetes	Agaricales	Omphalotaceae	Rhodocollybia	Rhodocollybia maculata	(Alb. & Schwein.) Singer	LC	E
875	Basidiomycota	Agaricomycetes	Agaricales	Entolomataceae	Rhodocybe	Rhodocybe asyae	Seslı & Vizzini	NE
876	Basidiomycota	Agaricomycetes	Agaricales	Entolomataceae	Rhodocybe	Rhodocybe formosa	Vila, Contu, F. Caball. & A. Ortega	NE
877	Basidiomycota	Agaricomycetes	Agaricales	Entolomataceae	Rhodocybe	Rhodocybe griseonigrella	(Vila, Contu, F. Caball. & Ribes) Vizzini, Vila, Picillo & Contu	NE
878	Basidiomycota	Agaricomycetes	Polyporales	Meripilaceae	Rigidoporus	Rigidoporus eminens	Y.C. Dai	DD
879	Basidiomycota	Agaricomycetes	Polyporales	Meripilaceae	Rigidoporus	Rigidoporus microporus	(Sw.) Overeem	LC
880	Basidiomycota	Agaricomycetes	Polyporales	Meripilaceae	Rigidoporus	Rigidoporus millavensis	(Bourdot & Galzin) L.W. Zhou	NE
881	Basidiomycota	Agaricomycetes	Agaricales	Incertae sedis	Ripartites	Ripartites tricholoma	(Alb. & Schwein.) P. Karst.	LC
882	Basidiomycota	Agaricomycetes	Russulales	Russulaceae	Russula	Russula aeruginea	Lindblad ex Fr.	LC	E
883	Basidiomycota	Agaricomycetes	Russulales	Russulaceae	Russula	Russula albonigra	(Krombh.) Fr.	LC	E, M
884	Basidiomycota	Agaricomycetes	Russulales	Russulaceae	Russula	Russula atroglauca	Einhell.	NE
885	Basidiomycota	Agaricomycetes	Russulales	Russulaceae	Russula	Russula brevipes	Peck	LC
886	Basidiomycota	Agaricomycetes	Russulales	Russulaceae	Russula	Russula cerolens	Shaffer	NE
887	Basidiomycota	Agaricomycetes	Russulales	Russulaceae	Russula	Russula cessans	A. Pearson	DD
888	Basidiomycota	Agaricomycetes	Russulales	Russulaceae	Russula	Russula chloroides	(Krombh.) Bres.	LC	E
889	Basidiomycota	Agaricomycetes	Russulales	Russulaceae	Russula	Russula cremicolor	G.J. Li & C.Y. Deng	NE
890	Basidiomycota	Agaricomycetes	Russulales	Russulaceae	Russula	Russula decolorans	(Fr.) Fr.	LC	E
891	Basidiomycota	Agaricomycetes	Russulales	Russulaceae	Russula	Russula emeticicolor	Jul. Schäff.	DD
892	Basidiomycota	Agaricomycetes	Russulales	Russulaceae	Russula	Russula exalbicans	(Pers.) Melzer & Zvára	LC	E
893	Basidiomycota	Agaricomycetes	Russulales	Russulaceae	Russula	Russula faustiana	Sarnari	NE
894	Basidiomycota	Agaricomycetes	Russulales	Russulaceae	Russula	Russula fluvialis	Taipale, Ruots. & Kälviäinen	NE
895	Basidiomycota	Agaricomycetes	Russulales	Russulaceae	Russula	Russula foetens	Pers.	LC	M, P
896	Basidiomycota	Agaricomycetes	Russulales	Russulaceae	Russula	Russula foetentula	Peck	NE
897	Basidiomycota	Agaricomycetes	Russulales	Russulaceae	Russula	Russula insignis	Quél.	NE	P
898	Basidiomycota	Agaricomycetes	Russulales	Russulaceae	Russula	Russula laricina	Velen.	DD
899	Basidiomycota	Agaricomycetes	Russulales	Russulaceae	Russula	Russula livescens	(Batsch) Bataille	LC	E
900	Basidiomycota	Agaricomycetes	Russulales	Russulaceae	Russula	Russula lutea	Sacc.	NE	E
901	Basidiomycota	Agaricomycetes	Russulales	Russulaceae	Russula	Russula medullata	Romagn.	LC
902	Basidiomycota	Agaricomycetes	Russulales	Russulaceae	Russula	Russula mustelina	Fr.	LC	E
903	Basidiomycota	Agaricomycetes	Russulales	Russulaceae	Russula	Russula nitida	(Pers.) Fr.	LC	E
904	Basidiomycota	Agaricomycetes	Russulales	Russulaceae	Russula	Russula nuoljae	Kühner	NE
905	Basidiomycota	Agaricomycetes	Russulales	Russulaceae	Russula	Russula odorata	Romagn.	DD
906	Basidiomycota	Agaricomycetes	Russulales	Russulaceae	Russula	Russula olivacea	(Schaeff.) Fr.	LC	E
	Basidiomycota	Agaricomycetes	Russulales	Russulaceae	Russula	Russula paragraveolens	S.H. Wang, G.J. Li, R.L. Zhao & B. Cao	NE
907	Basidiomycota	Agaricomycetes	Russulales	Russulaceae	Russula	Russula pectinatoides	Peck	LC	E
908	Basidiomycota	Agaricomycetes	Russulales	Russulaceae	Russula	Russula pelargonia	Niolle	DD
909	Basidiomycota	Agaricomycetes	Russulales	Russulaceae	Russula	Russula persicina	Krombh.	DD
910	Basidiomycota	Agaricomycetes	Russulales	Russulaceae	Russula	Russula postiana	Romell	NE
911	Basidiomycota	Agaricomycetes	Russulales	Russulaceae	Russula	Russula pseudoamoenicolor	A. Ghosh, Buyck, K. Das, Baghela & R.P. Bhatt	NE
912	Basidiomycota	Agaricomycetes	Russulales	Russulaceae	Russula	Russula puellaris	Fr.	LC	E
913	Basidiomycota	Agaricomycetes	Russulales	Russulaceae	Russula	Russula quercicola	Razzaq, Shahid, Naseer & Khalid	NE
914	Basidiomycota	Agaricomycetes	Russulales	Russulaceae	Russula	Russula sanguinea	Fr.	LC	M
915	Basidiomycota	Agaricomycetes	Russulales	Russulaceae	Russula	Russula solaris	Ferd. & Winge	LC
916	Basidiomycota	Agaricomycetes	Russulales	Russulaceae	Russula	Russula variicolor	Murrill	NE
917	Basidiomycota	Agaricomycetes	Russulales	Russulaceae	Russula	Russula velenovskyi	Melzer & Zvára	LC	E
918	Basidiomycota	Agaricomycetes	Russulales	Russulaceae	Russula	Russula versicolor	Jul. Schäff.	LC
919	Basidiomycota	Agaricomycetes	Russulales	Russulaceae	Russula	Russula vesca	Fr.	LC	E, M
920	Basidiomycota	Agaricomycetes	Russulales	Russulaceae	Russula	Russula vinosa	Lindblad	LC
921	Basidiomycota	Agaricomycetes	Russulales	Russulaceae	Russula	Russula violacea	Quél.	LC	E
922	Basidiomycota	Agaricomycetes	Russulales	Russulaceae	Russula	Russula violeipes	Quél.	LC	E
923	Basidiomycota	Agaricomycetes	Russulales	Russulaceae	Russula	Russula xerampelina	(Schaeff.) Fr.	LC
924	Basidiomycota	Agaricomycetes	Hymenochaetales	Hymenochaetaceae	Sanghuangporus	Sanghuangporus baumii	(Pilát) L.W. Zhou & Y.C. Dai	LC	M
925	Basidiomycota	Agaricomycetes	Hymenochaetales	Hymenochaetaceae	Sanghuangporus	Sanghuangporus sanghuang	(Sheng H. Wu, T. Hatt. & Y.C. Dai) Sheng H. Wu, L.W. Zhou & Y.C. Dai	DD	M
926	Ascomycota	Pezizomycetes	Pezizales	Sarcoscyphaceae	Sarcoscypha	Sarcoscypha javensis	Höhn.	DD
927	Ascomycota	Pezizomycetes	Pezizales	Sarcoscyphaceae	Sarcoscypha	Sarcoscypha vassiljevae	Raitv.	LC
928	Basidiomycota	Agaricomycetes	Agaricales	Schizophyllaceae	Schizophyllum	Schizophyllum commune	Fr.	LC	E, M
929	Basidiomycota	Agaricomycetes	Boletales	Sclerodermataceae	Scleroderma	Scleroderma areolatum	Ehrenb.	LC
930	Basidiomycota	Agaricomycetes	Boletales	Sclerodermataceae	Scleroderma	Scleroderma bovista	Fr.	LC	E, M
931	Basidiomycota	Agaricomycetes	Boletales	Sclerodermataceae	Scleroderma	Scleroderma cepa	Pers.	LC	M, P
932	Basidiomycota	Agaricomycetes	Boletales	Sclerodermataceae	Scleroderma	Scleroderma meridionale	Demoulin & Malençon	NE
933	Basidiomycota	Agaricomycetes	Boletales	Sclerodermataceae	Scleroderma	Scleroderma nastii	Raut	NE
934	Basidiomycota	Agaricomycetes	Boletales	Sclerodermataceae	Scleroderma	Scleroderma septentrionale	Jeppson	NE
935	Basidiomycota	Agaricomycetes	Boletales	Sclerodermataceae	Scleroderma	Scleroderma venenatum	Y.Z. Zhang, C.Y. Sun & Hai J. Li	NE
936	Ascomycota	Pezizomycetes	Pezizales	Pyronemataceae	Scutellinia	Scutellinia scutellata	(L.) Lambotte	LC
937	Basidiomycota	Agaricomycetes	Russulales	Peniophoraceae	Scytinostroma	Scytinostroma portentosum	(Berk. & M.A. Curtis) Donk	DD
938	Basidiomycota	Agaricomycetes	Sebacinales	Sebacinaceae	Sebacina	Sebacina incrustans	(Pers.) Tul. & C. Tul.	LC
939	Basidiomycota	Agaricomycetes	Agaricales	Clitocybaceae	Singerocybe	Singerocybe adirondackensis	(Peck) Zhu L. Yang & J. Qin	NE
940	Basidiomycota	Agaricomycetes	Agaricales	Clitocybaceae	Singerocybe	Singerocybe alboinfundibuliformis	(Seok, Yang S. Kim, K.M. Park, W.G. Kim, K.H. Yoo & I.C. Park) Zhu L. Yang, J. Qin & Har. Takah.	DD	E
941	Basidiomycota	Agaricomycetes	Agaricales	Clitocybaceae	Singerocybe	Singerocybe umbilicata	Zhu L. Yang & J. Qin	DD
942	Basidiomycota	Agaricomycetes	Agaricales	Lycoperdaceae	Sinoperdon	Sinoperdon caudatum	(J. Schröt.) R.L. Zhao & J.Xin Li	NE
943	Basidiomycota	Agaricomycetes	Cantharellales	Hydnaceae	Sistotrema	Sistotrema confluens	Pers.	DD
944	Basidiomycota	Agaricomycetes	Cantharellales	Hydnaceae	Sistotrema	Sistotrema subconfluens	L.W. Zhou	DD
945	Basidiomycota	Agaricomycetes	Polyporales	Incrustoporiaceae	Skeletocutis	Skeletocutis lepida	A. Korhonen & Miettinen	NE
946	Basidiomycota	Agaricomycetes	Polyporales	Incrustoporiaceae	Skeletocutis	Skeletocutis nivea	(Jungh.) Jean Keller	LC
947	Basidiomycota	Agaricomycetes	Polyporales	Incrustoporiaceae	Skeletocutis	Skeletocutis ochroalba	Niemelä	DD
948	Basidiomycota	Agaricomycetes	Agaricales	Hygrophoraceae	Spodocybe	Spodocybe trulliformis	(Fr.) Vizzini, P. Alvarado & Dima	NE
949	Basidiomycota	Agaricomycetes	Polyporales	Incertae sedis	Spongipellis	Spongipellis spumeus	(Sowerby) Pat.	NE
950	Basidiomycota	Agaricomycetes	Polyporales	incertae sedis	Spongipellis	Spongipellis variispora	Spirin, Miettinen & Vlasák	NE
951	Basidiomycota	Agaricomycetes	Polyporales	Steccherinaceae	Steccherinum	Steccherinum hirsutum	Y.X. Wu & C.L. Zhao	NE
952	Basidiomycota	Agaricomycetes	Polyporales	Steccherinaceae	Steccherinum	Steccherinum ochraceum	(Pers. ex J.F. Gmel.) Gray	LC
953	Basidiomycota	Agaricomycetes	Russulales	Stereaceae	Stereum	Stereum complicatum	(Fr.) Fr.	NE
954	Basidiomycota	Agaricomycetes	Russulales	Stereaceae	Stereum	Stereum hirsutum	(Willd.) Pers.	LC	M
955	Basidiomycota	Agaricomycetes	Russulales	Stereaceae	Stereum	Stereum ostrea	(Blume & T. Nees) Fr.	LC
956	Basidiomycota	Agaricomycetes	Russulales	Stereaceae	Stereum	Stereum sanguinolentum	(Alb. & Schwein.) Fr.	DD
957	Basidiomycota	Agaricomycetes	Russulales	Stereaceae	Stereum	Stereum subtomentosum	Pouzar	LC
958	Basidiomycota	Agaricomycetes	Agaricales	Strophariaceae	Stropharia	Stropharia aeruginosa	(Curtis) Quél.	LC
959	Basidiomycota	Agaricomycetes	Agaricales	Strophariaceae	Stropharia	Stropharia hardii	G.F. Atk.	DD
960	Basidiomycota	Agaricomycetes	Agaricales	Strophariaceae	Stropharia	Stropharia jilinensis	T. Bau & E.J. Tian	LC
961	Basidiomycota	Agaricomycetes	Agaricales	Strophariaceae	Stropharia	Stropharia lignicola	E.J. Tian	NE
962	Basidiomycota	Agaricomycetes	Agaricales	Strophariaceae	Stropharia	Stropharia rugosoannulata	Farl. ex Murrill	NT	E, M
963	Basidiomycota	Agaricomycetes	Trechisporales	Hydnodontaceae	Subulicystidium	Subulicystidium perlongisporum	Boidin & Gilles	NE
964	Basidiomycota	Agaricomycetes	Boletales	Boletaceae	Suillellus	Suillellus luridus	(Schaeff.) Murrill	LC
965	Basidiomycota	Agaricomycetes	Boletales	Suillaceae	Suillus	Suillus bovinus	(L.) Roussel	LC
966	Basidiomycota	Agaricomycetes	Boletales	Suillaceae	Suillus	Suillus collinitus	(Fr.) Kuntze	DD	E, M
967	Basidiomycota	Agaricomycetes	Boletales	Suillaceae	Suillus	Suillus granulatus	(L.) Roussel	LC
968	Basidiomycota	Agaricomycetes	Boletales	Suillaceae	Suillus	Suillus grevillei	(Klotzsch) Singer	LC	E, M
969	Basidiomycota	Agaricomycetes	Boletales	Suillaceae	Suillus	Suillus luteus	(L.) Roussel	LC
970	Basidiomycota	Agaricomycetes	Boletales	Suillaceae	Suillus	Suillus viscidus	(L.) Roussel	LC	E, M
971	Basidiomycota	Agaricomycetes	Boletales	Tapinellaceae	Tapinella	Tapinella atrotomentosa	(Batsch) Šutara	LC	M, P
972	Basidiomycota	Agaricomycetes	Boletales	Tapinellaceae	Tapinella	Tapinella panuoides	(Fr.) E.-J. Gilbert	LC	P
973	Ascomycota	Pezizomycetes	Incertae sedis	Tarzettaceae	Tarzetta	Tarzetta sepultarioides	Van Vooren	NE
974	Ascomycota	Leotiomycetes	Helotiales	Helotiaceae	Tatraea	Tatraea macrospora	(Peck) Baral	NE
975	Basidiomycota	Agaricomycetes	Thelephorales	Thelephoraceae	Thelephora	Thelephora anthocephala	(Bull.) Fr.	DD
976	Basidiomycota	Agaricomycetes	Thelephorales	Thelephoraceae	Thelephora	Thelephora caryophyllea	(Schaeff.) Pers.	LC
977	Basidiomycota	Agaricomycetes	Thelephorales	Thelephoraceae	Thelephora	Thelephora terrestris	Ehrh. ex Fr.	LC
978	Basidiomycota	Agaricomycetes	Polyporales	Polyporaceae	Trametes	Trametes cinnabarina	(Jacq.) Fr.	NE
979	Basidiomycota	Agaricomycetes	Polyporales	Polyporaceae	Trametes	Trametes coccinea	(Fr.) Hai J. Li & S.H. He	DD
980	Basidiomycota	Agaricomycetes	Polyporales	Polyporaceae	Trametes	Trametes hirsuta	(Wulfen) Lloyd	LC	M
981	Basidiomycota	Agaricomycetes	Polyporales	Polyporaceae	Trametes	Trametes junipericola	Manjón, G. Moreno & Ryvarden	NE
982	Basidiomycota	Agaricomycetes	Polyporales	Polyporaceae	Trametes	Trametes lactea	Fr.	NE
983	Basidiomycota	Agaricomycetes	Polyporales	Polyporaceae	Trametes	Trametes ochracea	(Pers.) Gilb. & Ryvarden	LC
984	Basidiomycota	Agaricomycetes	Polyporales	Polyporaceae	Trametes	Trametes pubescens	(Schumach.) Pilát	LC	M
985	Basidiomycota	Agaricomycetes	Polyporales	Polyporaceae	Trametes	Trametes strumosa	(Fr.) Zmitr., Wasser & Ezhov	DD
986	Basidiomycota	Agaricomycetes	Polyporales	Polyporaceae	Trametes	Trametes suaveolens	(L.) Fr.	LC	M
987	Basidiomycota	Agaricomycetes	Polyporales	Polyporaceae	Trametes	Trametes trogii	Berk.	LC
988	Basidiomycota	Agaricomycetes	Polyporales	Polyporaceae	Trametes	Trametes versicolor	(L.) Lloyd	LC	M
989	Basidiomycota	Agaricomycetes	Trechisporales	Hydnodontaceae	Trechispora	Trechispora hymenocystis	(Berk. & Broome) K.H. Larss.	DD
990	Basidiomycota	Agaricomycetes	Trechisporales	Hydnodontaceae	Trechispora	Trechispora nivea	(Pers.) K.H. Larss.	DD
991	Basidiomycota	Tremellomycetes	Tremellales	Tremellaceae	Tremella	Tremella mesenterica	(Schaeff.) Pers.	DD	E, M
992	Basidiomycota	Agaricomycetes	Hymenochaetales	Incertae sedis	Trichaptum	Trichaptum abietinum	(Pers. ex J.F. Gmel.) Ryvarden	LC	M
993	Basidiomycota	Agaricomycetes	Agaricales	Tricholomataceae	Tricholoma	Tricholoma argyraceum	(Bull.) Gillet	DD
994	Basidiomycota	Agaricomycetes	Agaricales	Tricholomataceae	Tricholoma	Tricholoma bonii	Basso & Candusso	NE
995	Basidiomycota	Agaricomycetes	Agaricales	Tricholomataceae	Tricholoma	Tricholoma cingulatum	(Almfelt ex Fr.) Jacobashch	LC	E
996	Basidiomycota	Agaricomycetes	Agaricales	Tricholomataceae	Tricholoma	Tricholoma equestre	(L.) P. Kumm.	LC
997	Basidiomycota	Agaricomycetes	Agaricales	Tricholomataceae	Tricholoma	Tricholoma frondosae	Kalamees & Shchukin	NE
998	Basidiomycota	Agaricomycetes	Agaricales	Tricholomataceae	Tricholoma	Tricholoma fulvum	(DC.) Bigeard & H. Guill.	LC
999	Basidiomycota	Agaricomycetes	Agaricales	Tricholomataceae	Tricholoma	Tricholoma populinum	J.E. Lange	LC	E, M
1000	Basidiomycota	Agaricomycetes	Agaricales	Tricholomataceae	Tricholoma	Tricholoma psammopus	(Kalchbr.) Quél.	LC
1001	Basidiomycota	Agaricomycetes	Agaricales	Tricholomataceae	Tricholoma	Tricholoma saponaceum	(Fr.) P. Kumm.	LC	M, P
1002	Basidiomycota	Agaricomycetes	Agaricales	Tricholomataceae	Tricholoma	Tricholoma scalpturatum	(Fr.) Quél.	LC
1003	Basidiomycota	Agaricomycetes	Agaricales	Tricholomataceae	Tricholoma	Tricholoma terreum	(Schaeff.) P. Kumm.	LC
1004	Basidiomycota	Agaricomycetes	Agaricales	Tricholomataceae	Tricholoma	Tricholoma ustale	(Fr.) P. Kumm.	LC	M, P
1005	Basidiomycota	Agaricomycetes	Agaricales	Incertae sedis	Tricholomopsis	Tricholomopsis rutilans	(Schaeff.) Singer	LC	P
1006	Basidiomycota	Agaricomycetes	Agaricales	Incertae sedis	Tricholosporum	Tricholosporum haitangshanum	Yu Li & J.Z. Xu	NE
1007	Basidiomycota	Agaricomycetes	Polyporales	Polyporaceae	Truncatoporia	Truncatoporia pyricola	(Y.C. Dai & B.K. Cui) B.K. Cui & Xing Ji	NE
1008	Basidiomycota	Agaricomycetes	Polyporales	Polyporaceae	Truncatoporia	Truncatoporia truncatospora	(Lloyd) B.K. Cui & Xing Ji	NE
1009	Basidiomycota	Agaricomycetes	Polyporales	Polyporaceae	Truncospora	Truncospora ochroleuca	(Berk.) Pilát	NE
1010	Basidiomycota	Agaricomycetes	Agaricales	Tubariaceae	Tubaria	Tubaria conspersa	(Pers.) Fayod	NE
1011	Basidiomycota	Agaricomycetes	Agaricales	Tubariaceae	Tubaria	Tubaria furfuracea	(Pers.) Gillet	DD
1012	Basidiomycota	Agaricomycetes	Agaricales	Tubariaceae	Tubaria	Tubaria romagnesiana	Arnolds	NE
1013	Basidiomycota	Agaricomycetes	Agaricales	Psathyrellaceae	Tulosesus	Tulosesus hiascens	(Fr.) D. Wächt. & A. Melzer	NE
1014	Basidiomycota	Agaricomycetes	Agaricales	Agaricaceae	Tulostoma	Tulostoma fimbriatum	Fr.	LC
1015	Basidiomycota	Agaricomycetes	Agaricales	Agaricaceae	Tulostoma	Tulostoma fulvellum	Bres.	NE
1016	Basidiomycota	Agaricomycetes	Agaricales	Agaricaceae	Tulostoma	Tulostoma squamosum	(J.F. Gmel.) Pers.	NE
1017	Basidiomycota	Agaricomycetes	Boletales	Boletaceae	Tylopilus	Tylopilus felleus	(Bull.) P. Karst.	LC	M, P
1018	Basidiomycota	Agaricomycetes	Boletales	Boletaceae	Tylopilus	Tylopilus himalayanus	D. Chakr., K. Das & Vizzini	NE
1019	Basidiomycota	Agaricomycetes	Polyporales	Incrustoporiaceae	Tyromyces	Tyromyces chioneus	(Fr.) P. Karst.	LC
1020	Basidiomycota	Agaricomycetes	Polyporales	Incrustoporiaceae	Tyromyces	Tyromyces lacteus	(Fr.) Murrill	LC
1021	Basidiomycota	Agaricomycetes	Agaricales	Lycoperdaceae	Utraria	Utraria cretacea	(Berk.) R.L. Zhao & J.Xin Li	NE
1022	Basidiomycota	Agaricomycetes	Agaricales	Lycoperdaceae	Utraria	Utraria decipiens	(Durieu & Mont.) R.L. Zhao & J.Xin Li	NE
1023	Basidiomycota	Agaricomycetes	Agaricales	Lycoperdaceae	Utraria	Utraria frigida	(Demoulin) R.L. Zhao & J.Xin Li	NE
1024	Basidiomycota	Agaricomycetes	Agaricales	Lycoperdaceae	Utraria	Utraria lambinonii	(Demoulin) R.L. Zhao & J.Xin Li	NE
1025	Basidiomycota	Agaricomycetes	Agaricales	Lycoperdaceae	Utraria	Utraria nivea	(Kreisel) R.L. Zhao & J.Xin Li	NE
1026	Basidiomycota	Agaricomycetes	Agaricales	Lycoperdaceae	Utraria	Utraria pulcherrima	(Berk. & M.A. Curtis) R.L. Zhao & J.Xin Li	NE
1027	Basidiomycota	Agaricomycetes	Agaricales	Lycoperdaceae	Utraria	Utraria rimulata	(Peck) R.L. Zhao & J.Xin Li	NE
1028	Basidiomycota	Agaricomycetes	Polyporales	Polyporaceae	Vanderbylia	Vanderbylia fraxinea	(Bull.) D.A. Reid	NE	M
1029	Basidiomycota	Agaricomycetes	Polyporales	Polyporaceae	Vanderbylia	Vanderbylia robiniophila	(Murrill) B.K. Cui & Y.C. Dai	NE
1030	Basidiomycota	Agaricomycetes	Polyporales	Irpicaceae	Vitreoporus	Vitreoporus dichrous	(Fr.) Zmitr.	NE
1031	Basidiomycota	Agaricomycetes	Agaricales	Pluteaceae	Volvariella	Volvariella bombycina	(Schaeff.) Singer	LC	E, M
1032	Basidiomycota	Agaricomycetes	Agaricales	Pluteaceae	Volvariella	Volvariella caesiotincta	P.D. Orton	NE
1033	Basidiomycota	Agaricomycetes	Agaricales	Pluteaceae	Volvariella	Volvariella clavocystidiata	Kapitonov & E.F. Malysheva	NE
1034	Basidiomycota	Agaricomycetes	Agaricales	Pluteaceae	Volvariella	Volvariella hypopithys	(Fr.) Shaffer	DD
1035	Basidiomycota	Agaricomycetes	Agaricales	Pluteaceae	Volvariella	Volvariella murinella	(Quél.) M.M. Moser ex Dennis, P.D. Orton & Hora	DD
1036	Basidiomycota	Agaricomycetes	Agaricales	Pluteaceae	Volvariella	Volvariella pusilla	(Pers.) Singer	LC
1037	Basidiomycota	Agaricomycetes	Agaricales	Pluteaceae	Volvariella	Volvariella subtaylori	Hongo	NE
1038	Basidiomycota	Agaricomycetes	Agaricales	Pluteaceae	Volvariella	Volvariella taylorii	(Berk. & Broome) Singer	DD
1039	Basidiomycota	Agaricomycetes	Agaricales	Pluteaceae	Volvariella	Volvariella terrea	Musumeci & A. Riva	NE
1040	Basidiomycota	Agaricomycetes	Agaricales	Pluteaceae	Volvopluteus	Volvopluteus earlei	(Murrill) Vizzini, Contu & Justo	NE
1041	Basidiomycota	Agaricomycetes	Agaricales	Pluteaceae	Volvopluteus	Volvopluteus gloiocephalus	(DC.) Vizzini, Contu & Justo	LC	P
1042	Basidiomycota	Agaricomycetes	Polyporales	Polyporaceae	Xanthoperenniporia	Xanthoperenniporia tenuis	(Schwein.) B.K. Cui & Xing Ji	NE
1043	Basidiomycota	Agaricomycetes	Hymenochaetales	Hymenochaetaceae	Xanthoporia	Xanthoporia radiata	(Sowerby) Ţura, Zmitr., Wasser, Raats & Nevo	LC
1044	Basidiomycota	Agaricomycetes	Russulales	Xenasmataceae	Xenasmatella	Xenasmatella vaga	(Fr.) Stalpers	LC
1045	Basidiomycota	Agaricomycetes	Boletales	Boletaceae	Xerocomellus	Xerocomellus chrysenteron	(Bull.) Šutara	DD
1046	Basidiomycota	Agaricomycetes	Boletales	Boletaceae	Xerocomellus	Xerocomellus pruinatus	(Fr. & Hök) Šutara	NE
1047	Basidiomycota	Agaricomycetes	Boletales	Boletaceae	Xerocomus	Xerocomus ferrugineus	(Schaeff.) Alessio	NE
1048	Ascomycota	Sordariomycetes	Xylariales	Xylariaceae	Xylaria	Xylaria arbuscula	Sacc.	DD
1049	Ascomycota	Sordariomycetes	Xylariales	Xylariaceae	Xylaria	Xylaria primorskensis	Y.M. Ju, H.M. Hsieh, Lar.N. Vassiljeva & Akulov	DD
1050	Basidiomycota	Agaricomycetes	Russulales	Stereaceae	Xylobolus	Xylobolus peculiare	(Parmasto, Boidin & Dhingra) Ryvarden	NE
1051	Basidiomycota	Agaricomycetes	Russulales	Stereaceae	Xylobolus	Xylobolus princeps	(Jungh.) Boidin	LC	M
1052	Basidiomycota	Agaricomycetes	Hymenochaetales	Schizoporaceae	Xylodon	Xylodon bubalinus	(Min Wang, Yuan Y. Chen & B.K. Cui) C.C. Chen & Sheng H. Wu	NE
1053	Basidiomycota	Agaricomycetes	Hymenochaetales	Schizoporaceae	Xylodon	Xylodon chinensis	(C.C. Chen & Sheng H. Wu) C.C. Chen & Sheng H. Wu	NE
1054	Basidiomycota	Agaricomycetes	Hymenochaetales	Schizoporaceae	Xylodon	Xylodon flaviporus	(Berk. & M.A. Curtis ex Cooke) Riebesehl & Langer	DD
1055	Basidiomycota	Agaricomycetes	Hymenochaetales	Schizoporaceae	Xylodon	Xylodon ovisporus	(Corner) Riebesehl & Langer	DD
1056	Basidiomycota	Agaricomycetes	Hymenochaetales	Schizoporaceae	Xylodon	Xylodon subflaviporus	C.C. Chen & Sheng H. Wu	NE
